# Supplementary material for: Systematic measurement of combination-drug landscapes to predict in vivo treatment outcomes for tuberculosis
Source: Cell Syst. 2021 Nov 17;12(11):1046–1063.e7. doi: 10.1016/j.cels.2021.08.004 (PMC8617591; doi:10.1016/j.cels.2021.08.004)
Supplement: Data S2. Classification of drug combinations with in vivo outcomes — Microsoft Excel workbook with single letter combination abbreviation along with drug number, classified outcome score for in vivo outcome (RMM, BMM, or BHeb), and literature reference. Each in vivo outcome is a separate tab in the workbook. [file mmc3.xlsx]

## Sheet: Sheet 1
Drug	Drug Number	in vitro model	Time point	Einf	AUC25	GRinf	FIC50	FIC90
B	1	b	C	0.96422	0.0777116	-0.166877
B	1	b	T	0.984459	0.060944	-0.137813
B	1	c	C	0.765624	0.0894839	-0.327823
B	1	c	T	0.945665	0.0718273	-0.334868
B	1	h	C	0.975352	0.055877	-0.612834
B	1	h	T	1	0.0462131	-0.646834
B	1	a	C	0.920908	0.109145	-0.617159
B	1	a	T	0.98818	0.0902439	-0.47542
B	1	s	CT	0.970211	0.0758043	-0.117977
B	1	v	C	0.92008	0.0788925	-0.14224
B	1	v	T	0.962565	0.0549224	-0.0954883
B	1	i	CT	0.978726		-0.319071
B	1	d	C	0.908301	0.0617795	0.183657
B	1	d	T	0.978517	0.0798951	-0.050347
B+C	2	b	C	0.945547	0.0672884	-0.0974774	-0.498471	-0.79388
B+C	2	b	T	0.979035	0.0515056	-0.101104	-0.352794	-0.858421
B+C	2	c	C	0.740834	0.0911541	-0.147214	-0.628017
B+C	2	c	T	0.945171	0.0988715	-0.224319	0.389604	0.0279733
B+C	2	h	C	0.94564	0.0661283	-0.412995	-0.436831	-0.580416
B+C	2	h	T	0.996523	0.0725428	-0.619981	0.0406367	-0.388039
B+C	2	a	C	0.853112	0.104636	-0.265123	0.214196
B+C	2	a	T	0.98633	0.102171	-0.321657	-0.0261133	0.282437
B+C	2	s	CT	0.973954	0.0822411	-0.118693	-0.132104	-0.647691
B+C	2	v	C	0.940271	0.112385	-0.150568	-0.453371	-1.8187
B+C	2	v	T	0.95566	0.064916	-0.0794596	0.00929521	-0.0427488
B+C	2	i	CT	0.985912		-0.482796		-0.498692
B+C	2	d	C	0.904901	0.0656732	0.167725	-0.281087	-0.778492
B+C	2	d	T	0.988064	0.0669647	-0.267012	-0.558281	-0.862782
B+C+E	3	b	C	0.945417	0.0617701	-0.0931001	0.0780298
B+C+E	3	b	T	0.976153	0.0476117	-0.104471	0.110945	-0.666988
B+C+E	3	c	C	0.761637	0.0891803	-0.109028	0.0425771
B+C+E	3	c	T	0.936906	0.116924	-0.32006	0.424009
B+C+E	3	h	C	0.995502	0.0567617	-0.788463	0.328756
B+C+E	3	h	T	1	0.0708383	-0.736111	0.543397	0.541604
B+C+E	3	a	C	0.852245	0.0844225	-0.216367	0.516352
B+C+E	3	a	T	0.968537	0.068728	-0.272614	0.534453	0.129425
B+C+E	3	s	CT	0.965291	0.0939089	-0.0889311	-0.254428
B+C+E	3	v	C	0.946943	0.107015	-0.0898963	0.468654
B+C+E	3	v	T	0.962153	0.0803716	-0.0795095	0.160258	-0.225056
B+C+E	3	i	CT	0.991969		-0.720199		-0.364047
B+C+E	3	d	C	0.820395	0.101896	0.429113	0.788378
B+C+E	3	d	T	0.990662	0.0994259	-0.239245	0.238331	0.0432697
B+C+H	3	b	C	0.94485	0.0621839	-0.100005	-0.0223924	-0.193661
B+C+H	3	b	T	0.979371	0.0522657	-0.119083	-0.00128498	-0.306403
B+C+H	3	c	C	0.723903	0.0812094	-0.209282	-0.550258
B+C+H	3	c	T	0.932695	0.0932371	-0.262943	0.443517	-0.219509
B+C+H	3	h	C	0.955181	0.0764662	-0.396089	0.226361	0.206167
B+C+H	3	h	T	1	0.068499	-0.539718	0.647646	0.25928
B+C+H	3	a	C	0.841671	0.109597	-0.378821	0.674705
B+C+H	3	a	T	0.968599	0.0899734	-0.292729	0.355751	0.615949
B+C+H	3	s	CT	0.969498	0.0945117	-0.0955998	-0.29377	-0.676845
B+C+H	3	v	C	0.903299	0.108817	-0.0915627	0.133154	-0.379144
B+C+H	3	v	T	0.947987	0.0654501	-0.0502176	0.246172	0.504356
B+C+H	3	i	CT	0.960269		-0.446929		-0.13419
B+C+H	3	d	C	0.910933	0.0746154	0.31729	0.0125839	-0.362391
B+C+H	3	d	T	0.990972	0.0741105	-0.0967298	-0.282574	-0.302931
B+C+L	3	b	C	0.946773	0.0700867	-0.104917	0.0722029	-0.549869
B+C+L	3	b	T	0.976777	0.0486381	-0.115116	0.111699	-0.465538
B+C+L	3	c	C	0.76879	0.139573	-0.303662	-0.461368
B+C+L	3	c	T	0.950616	0.137428	-0.374273	-0.128976	-0.78291
B+C+L	3	h	C	0.944007	0.085179	-0.28125	-0.437059	-0.594322
B+C+L	3	h	T	0.999404	0.0962296	-0.488144	-0.195223	-0.484365
B+C+L	3	a	C	0.873895	0.0792337	-0.465331	0.0418084
B+C+L	3	a	T	0.969646	0.0780726	-0.330559	0.7858	0.299358
B+C+L	3	s	CT	0.962108	0.0910977	-0.0978578	-0.270071	-0.870704
B+C+L	3	v	C	0.931309	0.13382	-0.127289	0.0537256	-0.00887329
B+C+L	3	v	T	0.943835	0.0868761	-0.0541504	0.263396	1.18991
B+C+L	3	i	CT	0.928578		-0.169649		0.186281
B+C+L	3	d	C	0.913158	0.0702881	0.218687	-0.360234	-0.910787
B+C+L	3	d	T	0.990044	0.0496949	-0.160925	-0.240388	-0.848309
B+C+M	3	b	C	0.950089	0.0682415	-0.111165	-0.0983206	-0.596251
B+C+M	3	b	T	0.97904	0.0514043	-0.116764	0.0192969	-0.387982
B+C+M	3	c	C	0.723899	0.0731936	-0.218464	-0.685242
B+C+M	3	c	T	0.927229	0.0839264	-0.229647	0.399229	-1.00531
B+C+M	3	h	C	0.969993	0.0939612	-0.382311	-0.247957	0.136412
B+C+M	3	h	T	1	0.0878914	-0.535247	0.0978125	-0.0166152
B+C+M	3	a	C	0.698219	0.0874252	-0.457344	1.07471
B+C+M	3	a	T	0.957125	0.0680638	-0.36763	0.791851	0.0494416
B+C+M	3	s	CT	0.982896	0.0895557	-0.156385	-0.175927	-0.547969
B+C+M	3	v	C	0.959399	0.121106	-0.200957	0.442687
B+C+M	3	v	T	0.968293	0.0855787	-0.100261	0.482431	1.71093
B+C+M	3	i	CT	0.974311		-0.345217		0.0395434
B+C+M	3	d	C	0.906938	0.0733886	0.241099	-0.201991	-0.899807
B+C+M	3	d	T	0.996841	0.0896954	-0.0929894	-0.168068	0.176397
B+C+Pa	3	b	C	0.947699	0.0748048	-0.104944	0.0794021	-0.148151
B+C+Pa	3	b	T	0.981914	0.0597832	-0.12336	0.0161776	-0.232239
B+C+Pa	3	c	C	0.724065	0.101037	-0.147931	0.0989748
B+C+Pa	3	c	T	0.93839	0.110849	-0.207507	0.566995	0.307253
B+C+Pa	3	h	C	0.940378	0.0786357	-0.226022	0.161361	0.851938
B+C+Pa	3	h	T	1	0.0850657	-0.558676	0.20897	0.0624824
B+C+Pa	3	a	C	0.809499	0.105774	-0.477146	0.501811
B+C+Pa	3	a	T	0.96834	0.0880508	-0.411453	0.438293	0.70264
B+C+Pa	3	s	CT	0.966841	0.0955941	-0.0798505	-0.289625	-0.495427
B+C+Pa	3	v	C	0.91002	0.118618	-0.0979482	0.481819	-0.269146
B+C+Pa	3	v	T	0.954311	0.0785124	-0.0497881	0.322796	0.514213
B+C+Pa	3	i	CT	0.985809		-0.30662		0.23531
B+C+Pa	3	d	C	0.942345	0.06452	0.201115	-0.378042	-1.21605
B+C+Pa	3	d	T	0.996185	0.0769696	-0.219014	-1.0827	-1.1492
B+C+Z	3	b	C	0.946133	0.0755729	-0.0788533	-0.624441	-0.916107
B+C+Z	3	b	T	0.977269	0.0582293	-0.0813241	-0.594784	-1.03348
B+C+Z	3	c	C	0.732043	0.0811713	-0.170207
B+C+Z	3	c	T	0.939325	0.0926223	-0.224905	0.5134
B+C+Z	3	h	C	0.921063	0.0600044	-0.226612	-0.0552083
B+C+Z	3	h	T	1	0.077555	-0.556196	0.344864	-0.161657
B+C+Z	3	a	C	0.861839	0.0929288	-0.348695	0.0845596
B+C+Z	3	a	T	0.968473	0.0739559	-0.28369	0.192571	-0.409085
B+C+Z	3	s	CT	0.961197	0.0903891	-0.0927583	-0.388759
B+C+Z	3	v	C	0.884343	0.103152	0.0304162	0.387972
B+C+Z	3	v	T	0.928656	0.0692354	0.0195951	0.414886	0.772603
B+C+Z	3	i	CT	0.962595		-0.197414		-0.109305
B+C+Z	3	d	C	0.923914	0.0795145	0.201056	-1.17805	-1.47561
B+C+Z	3	d	T	0.991112	0.0671302	-0.181424	-0.969952	-1.36511
B+C+P	3	b	C	0.947672	0.0667109	-0.115665	0.173729	-0.812592
B+C+P	3	b	T	0.982735	0.0586085	-0.124229	0.263856	-0.221048
B+C+P	3	c	C	0.715825	0.0888812	-0.179019	-0.467421
B+C+P	3	c	T	0.925611	0.084968	-0.231049	0.869434	-0.164867
B+C+P	3	h	C	0.964523	0.0508655	-0.378059	-0.0877563	-0.883373
B+C+P	3	h	T	1	0.0654344	-0.595056	0.506685	-0.0793091
B+C+P	3	a	C	0.9239	0.0909257	-0.308804	0.793449
B+C+P	3	a	T	0.997292	0.0905831	-0.283669	0.660317	0.5504
B+C+P	3	s	CT	0.958863	0.0789756	-0.0818542	-0.0863122	-0.841742
B+C+P	3	v	C	0.8952	0.0956368	-0.0952877	0.291742
B+C+P	3	v	T	0.949642	0.0686096	-0.0332861	0.461389	0.966003
B+C+P	3	i	CT	0.951259		-0.198749		-0.0198435
B+C+P	3	d	C	0.937356	0.0856933	0.218163	-0.0608619	-0.282253
B+C+P	3	d	T	0.996898	0.0765958	-0.205944	-0.242155	-0.206256
B+C+R	3	b	C	0.954194	0.0820994	-0.113456	0.164255	-0.691518
B+C+R	3	b	T	0.983152	0.0694926	-0.114948	0.162881	-0.325211
B+C+R	3	c	C	0.713688	0.0701546	-0.145926	-0.919271
B+C+R	3	c	T	0.924716	0.0754885	-0.226172	0.904494	-0.861125
B+C+R	3	h	C	0.933342	0.0563272	-0.276666	-0.142786	-0.727595
B+C+R	3	h	T	0.999304	0.049799	-0.582249	0.757287	-0.216495
B+C+R	3	a	C	0.925511	0.0894896	-0.409815	0.92744
B+C+R	3	a	T	0.991869	0.0836496	-0.33237	0.816395	0.519598
B+C+R	3	s	CT	0.958638	0.0882744	-0.100306	-0.172117	-1.0116
B+C+R	3	v	C	0.879965	0.0871496	-0.0295136	0.776231
B+C+R	3	v	T	0.935779	0.0593645	-0.0101216	0.626659	0.539567
B+C+R	3	i	CT	0.965355		-0.212644		0.287073
B+C+R	3	d	C	0.905599	0.0659149	0.221655	-0.0697307	-0.643036
B+C+R	3	d	T	0.993833	0.0651165	-0.191294	-0.410013	-0.344311
B+E	2	b	C	0.948323	0.0683155	-0.0864726	0.277417
B+E	2	b	T	0.977803	0.0576904	-0.0993088	0.141563	-0.417667
B+E	2	c	C	0.736165	0.064569	-0.235981	0.507484
B+E	2	c	T	0.955698	0.0688035	-0.404351	0.890127	0.731391
B+E	2	h	C	0.993882	0.0259931	-0.857762	0.819161
B+E	2	h	T	1	0.0311784	-0.687444	0.850076	0.756843
B+E	2	a	C	0.830506	0.132628	-0.514405	0.110529
B+E	2	a	T	0.960791	0.0618312	-0.420192	0.595322	-0.0707746
B+E	2	s	CT	0.948719	0.0591177	-0.0657349	0.17567	-0.107683
B+E	2	v	C	0.95338	0.107775	-0.285601	0.025816
B+E	2	v	T	0.978583	0.0819129	-0.0997527	0.247323	-0.128543
B+E	2	i	CT	1		-0.72831		-0.00202919
B+E	2	d	C	0.865924	0.139329	0.338162	1.04029
B+E	2	d	T	0.995336	0.130823	-0.153679	0.33566	1.24454
B+E+H	3	b	C	0.943478	0.0535312	-0.0948728	0.536765
B+E+H	3	b	T	0.975394	0.0424502	-0.10463	0.471542	-0.152845
B+E+H	3	c	C	0.695037	0.0740737	-0.191438	0.858376
B+E+H	3	c	T	0.890926	0.0839439	-0.205336	1.12193	0.995203
B+E+H	3	h	C	0.997801	0.0259775	-0.750583	1.04858
B+E+H	3	h	T	1	0.0383833	-0.701808	1.08757	0.959636
B+E+H	3	a	C	0.857997	0.112201	-0.681539	0.0458402
B+E+H	3	a	T	0.953055	0.0484236	-0.339371	0.537118	-0.85499
B+E+H	3	s	CT	0.9569	0.0658014	-0.0846387	0.39788
B+E+H	3	v	C	0.91195	0.116305	-0.0812099	0.656409
B+E+H	3	v	T	0.954461	0.071671	-0.0498417	0.744064	0.579922
B+E+H	3	i	CT	0.988276		-0.40132		-0.307428
B+E+H	3	d	C	0.849262	0.121391	0.490588	1.04079
B+E+H	3	d	T	0.987065	0.0982004	-0.0322103	0.300696	0.197799
B+E+L	3	b	C	0.931271	0.0774395	-0.074668	0.428994
B+E+L	3	b	T	0.964094	0.0538983	-0.0521268	0.371203	-0.22261
B+E+L	3	c	C	0.783216	0.150901	-0.458284	0.520112
B+E+L	3	c	T	0.945648	0.158502	-0.702751	8.4726
B+E+L	3	h	C	0.984191	0.0976137	-1	0.97964
B+E+L	3	h	T	1	0.114139	-0.945755	0.45045	1.37419
B+E+L	3	a	C	0.821859	0.0747934	-0.403218	-0.0156498
B+E+L	3	a	T	0.976693	0.0941153	-0.395047	0.509352	0.710746
B+E+L	3	s	CT	0.943036	0.0753749	-0.032572	0.387186
B+E+L	3	v	C	0.915246	0.106027	-0.161474	0.714928
B+E+L	3	v	T	0.954119	0.0559111	-0.12089	0.850481	-0.190495
B+E+L	3	i	CT	0.921555		-0.379006		0.819061
B+E+L	3	d	C	0.885955	0.12353	0.486367	1.37277
B+E+L	3	d	T	0.989234	0.126587	-0.413935	0.240579	0.871925
B+E+M	3	b	C	0.942627	0.0669348	-0.107417	0.634188
B+E+M	3	b	T	0.975608	0.0565371	-0.0910165	0.608114	0.134666
B+E+M	3	c	C	0.746176	0.0786932	-0.303547	0.605459
B+E+M	3	c	T	0.902392	0.0645072	-0.131697	1.36092	0.516538
B+E+M	3	h	C	0.947426	0.0262039	-0.65433	1.13152
B+E+M	3	h	T	1	0.0314571	-0.729167	1.33436	1.06922
B+E+M	3	a	C	0.818125	0.0871169	-0.483802	0.542205
B+E+M	3	a	T	0.967548	0.0797603	-0.239033	0.895661	0.318211
B+E+M	3	s	CT	0.955047	0.0556134	-0.083213	0.482429	0.478624
B+E+M	3	v	C	0.905689	0.0922105	-0.0299467	0.725957
B+E+M	3	v	T	0.939109	0.0526395	-0.0195342	0.75685	0.28874
B+E+M	3	i	CT	0.950933		-0.176506		-0.597103
B+E+M	3	d	C	0.883983	0.13957	0.389736	1.01542
B+E+M	3	d	T	0.987193	0.113504	-0.126034	0.342647	0.644424
B+E+Pa	3	b	C	0.925298	0.0589816	-0.0548236	0.544263
B+E+Pa	3	b	T	0.966079	0.0482014	-0.0543055	0.327362	-0.226392
B+E+Pa	3	c	C	0.780927	0.0996414	-0.350629	0.96432
B+E+Pa	3	c	T	0.926647	0.0848688	-0.276671	1.08339	1.25553
B+E+Pa	3	h	C	0.893039	0.0639061	-0.293604	1.16666
B+E+Pa	3	h	T	1	0.0508923	-0.824954	1.06362	1.39453
B+E+Pa	3	a	C	0.854233	0.0901939	-0.481768	0.868797
B+E+Pa	3	a	T	0.982114	0.0847204	-0.316321	0.638723	0.497934
B+E+Pa	3	s	CT	0.972008	0.0898395	-0.0976352	0.231189
B+E+Pa	3	v	C	0.897103	0.138594	-0.0324701	-0.238521
B+E+Pa	3	v	T	0.947945	0.086664	-0.0163726	0.256754	0.215028
B+E+Pa	3	i	CT	0.93824		-0.202669		-1.10669
B+E+Pa	3	d	C	0.893761	0.12326	0.352945	0.967056
B+E+Pa	3	d	T	0.997211	0.115103	-0.265397	0.317269	0.645129
B+E+Z	3	b	C	0.958477	0.0804308	-0.229602	0.36895
B+E+Z	3	b	T	0.979566	0.0692071	-0.517747	0.327478	-0.0290776
B+E+Z	3	c	C	0.7345	0.0893102	-0.274656
B+E+Z	3	c	T	0.942119	0.112785	-0.531298	1.20188
B+E+Z	3	h	C	0.954447	0.0376405	-0.424529	1.15049
B+E+Z	3	h	T	1	0.0548721	-0.723167	1.0009	1.0419
B+E+Z	3	a	C	0.873074	0.0897181	-0.570909	-0.0886087
B+E+Z	3	a	T	0.970044	0.0656695	-0.399505	0.412094	-0.299357
B+E+Z	3	s	CT	0.92432	0.0684871	0.0246938	0.382448
B+E+Z	3	v	C	0.900715	0.0945013	-0.090841	0.733593
B+E+Z	3	v	T	0.95394	0.0601921	-0.0442847	0.805512	-0.296601
B+E+Z	3	i	CT	0.974985		-0.486394		-0.0127569
B+E+Z	3	d	C	0.817769	0.110185	0.48881	0.66489
B+E+Z	3	d	T	0.989597	0.106379	-0.118886	0.466842	0.729343
B+E+P	3	b	C	0.935016	0.0668816	-0.0717612	0.485608
B+E+P	3	b	T	0.972482	0.0550833	-0.0578682	0.432242	-0.198172
B+E+P	3	c	C	0.70031	0.073591	-0.229116	0.895961
B+E+P	3	c	T	0.89596	0.0689264	-0.174647	1.00018
B+E+P	3	h	C	0.995615	0.0262929	-0.736189	1.12415
B+E+P	3	h	T	0.997654	0.044853	-0.697299	1.02924	1.08846
B+E+P	3	a	C	0.960675	0.114082	-0.423215	-0.159807
B+E+P	3	a	T	0.980131	0.0469287	-0.179394	0.232124	-0.454504
B+E+P	3	s	CT	0.931305	0.057678	0.00716999	0.213116
B+E+P	3	v	C	0.8868	0.0546677	-0.0669362	0.79268
B+E+P	3	v	T	0.948199	0.0402859	-0.0708574	0.822911	-0.0548281
B+E+P	3	i	CT	0.946751		-0.165228		-1.85205
B+E+P	3	d	C	0.890774	0.124543	0.428021	1.06055
B+E+P	3	d	T	0.981837	0.105313	-0.050664	0.389804	0.329958
B+E+R	3	b	C	0.947141	0.0854377	-0.115944	0.29774
B+E+R	3	b	T	0.976517	0.0653379	-0.0943734	0.29289	-0.340114
B+E+R	3	c	C	0.69646	0.0933953	-0.186057	0.990424
B+E+R	3	c	T	0.865737	0.0801557	-0.176964	0.757355
B+E+R	3	h	C	0.971591	0.0442322	-0.609409	0.86882
B+E+R	3	h	T	0.999032	0.047125	-0.731515	0.648696	0.577097
B+E+R	3	a	C	0.925356	0.101349	-0.516568	0.255117
B+E+R	3	a	T	0.975115	0.0468831	-0.15953	0.433086	-0.353062
B+E+R	3	s	CT	0.935741	0.0718095	-0.0564457	0.161528
B+E+R	3	v	C	0.904366	0.0696358	-0.0430091	0.57518
B+E+R	3	v	T	0.94399	0.0303989	-0.0658505	0.707126	-0.53148
B+E+R	3	i	CT	0.94608		-0.188494		-2.16765
B+E+R	3	d	C	0.847697	0.0846545	0.506305	0.30185
B+E+R	3	d	T	0.984997	0.0367255	-0.0365844	0.466629	-0.773359
B+H	2	b	C	0.943927	0.0598314	-0.0885879	0.532758	0.547192
B+H	2	b	T	0.980327	0.055735	-0.111353	0.430389	0.505866
B+H	2	c	C	0.729425	0.101623	-0.169038	0.373151
B+H	2	c	T	0.913348	0.0662026	-0.20177	0.30153	0.193286
B+H	2	h	C	0.96449	0.0815064	-0.490128	0.283544	0.698535
B+H	2	h	T	0.995841	0.050678	-0.657879	0.334661	0.249827
B+H	2	a	C	0.873482	0.106782	-0.331125	0.428443
B+H	2	a	T	0.983942	0.0933901	-0.38363	0.35116	0.403655
B+H	2	s	CT	0.965977	0.0578307	-0.123806	-0.0769186	-0.0712251
B+H	2	v	C	0.946416	0.099551	-0.193818	0.561483	0.240029
B+H	2	v	T	0.97082	0.0553946	-0.128795	0.660628	0.740631
B+H	2	i	CT	0.980309		-0.382597		0.530792
B+H	2	d	C	0.920231	0.0655997	0.178849	0.646444	0.194002
B+H	2	d	T	0.982862	0.0512141	-0.0876107	0.0907581	-0.202493
B+H+L	3	b	C	0.917172	0.0832487	-0.00836512	0.738784	1.08305
B+H+L	3	b	T	0.961861	0.0647287	-0.0285157	0.794498	0.943866
B+H+L	3	c	C	0.73493	0.138911	-0.290913	0.269844
B+H+L	3	c	T	0.944965	0.147224	-0.46268	4.3418	0.413092
B+H+L	3	h	C	0.954526	0.114127	-0.629854	0.506094	1.91632
B+H+L	3	h	T	1	0.0960853	-0.701647	0.548945	0.793458
B+H+L	3	a	C	0.911719	0.106439	-0.503696	0.420018
B+H+L	3	a	T	0.976676	0.0989846	-0.207277	0.425611	0.521721
B+H+L	3	s	CT	0.957078	0.0715215	-0.0711406	0.0514217	-0.279552
B+H+L	3	v	C	0.927657	0.107199	-0.345113	0.580142	0.910874
B+H+L	3	v	T	0.959148	0.0588112	-0.111381	0.893967	0.84003
B+H+L	3	i	CT	0.897929		-0.0255855		0.819588
B+H+L	3	d	C	0.929942	0.068842	0.214776	0.920701	0.532403
B+H+L	3	d	T	0.989007	0.034633	-0.127273	0.777149	0.254718
B+H+M	3	b	C	0.940047	0.0761717	-0.0716538	0.776362	0.905559
B+H+M	3	b	T	0.972642	0.0478334	-0.0805119	0.671747	0.575459
B+H+M	3	c	C	0.741556	0.0994841	-0.201829	0.612332
B+H+M	3	c	T	0.923486	0.0886016	-0.178382	0.549225	-0.478557
B+H+M	3	h	C	0.952134	0.0860734	-0.436313	0.393591	0.569771
B+H+M	3	h	T	0.991229	0.0460759	-0.60072	0.580962	0.23376
B+H+M	3	a	C	0.700434	0.0980441	-0.325157	0.527267
B+H+M	3	a	T	0.957499	0.0942617	-0.312952	0.603867	0.776182
B+H+M	3	s	CT	0.986534	0.0815878	-0.154466	0.37538	0.613851
B+H+M	3	v	C	0.925116	0.100046	-0.134386	0.901151
B+H+M	3	v	T	0.948871	0.0669901	-0.022461	0.67221	1.33464
B+H+M	3	i	CT	0.971546		-0.783794		1.19856
B+H+M	3	d	C	0.938149	0.0685904	0.160964	0.895255	0.33618
B+H+M	3	d	T	0.997433	0.0704999	-0.252268	0.645806	0.782165
B+H+Pa	3	b	C	0.946646	0.0752557	-0.111745	1.03951	1.16243
B+H+Pa	3	b	T	0.974842	0.0522672	-0.0872257	0.896544	0.888981
B+H+Pa	3	c	C	0.722076	0.0894804	-0.209913	0.774933
B+H+Pa	3	c	T	0.924038	0.0672402	-0.245603	6.16984	0.607737
B+H+Pa	3	h	C	0.886694	0.0717009	-0.196133	0.36972
B+H+Pa	3	h	T	0.991631	0.0327431	-0.534612	0.584016	0.0622904
B+H+Pa	3	a	C	0.922889	0.130208	-0.788559	0.219406
B+H+Pa	3	a	T	0.987834	0.107617	-0.439218	0.208755	0.764864
B+H+Pa	3	s	CT	0.9657	0.0757119	-0.103065	0.177338	0.0648369
B+H+Pa	3	v	C	0.885712	0.129397	-0.332766	0.63241	1.12728
B+H+Pa	3	v	T	0.952967	0.109333	-0.161327	0.660838	1.966
B+H+Pa	3	i	CT	0.995607		-0.588001		0.891787
B+H+Pa	3	d	C	0.923556	0.0673777	0.224119	-0.188135	-0.985319
B+H+Pa	3	d	T	0.994048	0.0671245	-0.158886	-0.768812	-0.522733
B+H+Z	3	b	C	0.949251	0.0809294	-0.109152	0.405915	0.725803
B+H+Z	3	b	T	0.977954	0.0598035	-0.0731046	0.373171	0.404268
B+H+Z	3	c	C	0.726304	0.103229	-0.236001
B+H+Z	3	c	T	0.934555	0.101991	-0.279054	0.231997
B+H+Z	3	h	C	0.994987	0.092064	-0.636647	0.548201
B+H+Z	3	h	T	1	0.0680153	-0.597747	0.805436	0.505151
B+H+Z	3	a	C	0.873403	0.0903644	-0.529193	0.0122684
B+H+Z	3	a	T	0.981314	0.0796888	-0.412881	0.0722154	0.14982
B+H+Z	3	s	CT	0.956556	0.0574951	-0.056518	0.23096
B+H+Z	3	v	C	0.846786	0.0999246	0.0396376	0.527099
B+H+Z	3	v	T	0.953216	0.0629326	-0.0326373	0.639904	1.0089
B+H+Z	3	i	CT	0.986713		-0.529665		0.65057
B+H+Z	3	d	C	0.921566	0.0789346	0.125476	-0.318036	-0.644893
B+H+Z	3	d	T	0.991833	0.0524192	-0.123057	0.0629715	-0.625424
B+H+P	3	b	C	0.929989	0.074812	-0.04076	0.749154	-0.0255054
B+H+P	3	b	T	0.968932	0.0595603	-0.0504902	0.649758	0.510218
B+H+P	3	c	C	0.68883	0.085911	-0.113408	0.605602
B+H+P	3	c	T	0.905051	0.0803237	-0.100523	0.572636	0.19542
B+H+P	3	h	C	0.953782	0.0655874	-0.5642	0.787118
B+H+P	3	h	T	1	0.0599865	-0.620562	0.962334	0.847105
B+H+P	3	a	C	0.957723	0.0986194	-0.468017	0.853843
B+H+P	3	a	T	0.998334	0.0902603	-0.37486	0.670682	0.81497
B+H+P	3	s	CT	0.942213	0.0598499	-0.00944672	0.22899	-0.234872
B+H+P	3	v	C	0.906417	0.0498514	-0.146277	0.86673
B+H+P	3	v	T	0.958251	0.0393542	-0.122033	1.04997	1.00489
B+H+P	3	i	CT	0.920098		-0.0954668		0.118084
B+H+P	3	d	C	0.889772	0.0683777	0.303181	0.627683	0.878471
B+H+P	3	d	T	0.986423	0.0424091	-0.0573888	0.557036	0.296069
B+H+R	3	b	C	0.94622	0.101841	-0.0859163	0.575406	0.601808
B+H+R	3	b	T	0.977022	0.0879126	-0.0520113	0.33134	0.560136
B+H+R	3	c	C	0.689491	0.0808291	-0.157003	-0.117073
B+H+R	3	c	T	0.917679	0.0785434	-0.163678	0.536013	-0.254169
B+H+R	3	h	C	0.977818	0.0768215	-0.430069	0.605743
B+H+R	3	h	T	0.997976	0.0550606	-0.606375	0.868161	0.598483
B+H+R	3	a	C	0.955034	0.108066	-0.449769	0.796192
B+H+R	3	a	T	0.990462	0.0890101	-0.281683	0.663197	0.705513
B+H+R	3	s	CT	0.939196	0.0721767	-0.0732814	0.27005	0.0150556
B+H+R	3	v	C	0.912031	0.0577565	-0.0906807	1.13412
B+H+R	3	v	T	0.963042	0.0273982	-0.0942311	1.33457	1.00751
B+H+R	3	i	CT	0.96511		-0.250461		0.35429
B+H+R	3	d	C	0.90797	0.0705768	0.222351	0.635364	0.621037
B+H+R	3	d	T	0.986927	0.037437	-0.160336	0.347402	0.0703074
B+L	2	b	C	0.934653	0.0836468	-0.0894296	0.413035	-0.035737
B+L	2	b	T	0.955144	0.0548292	-0.101574	0.267962	0.0422489
B+L	2	c	C	0.803419	0.152508	-0.345379	0.122669
B+L	2	c	T	0.945481	0.146957	-0.326189	-0.0301418	1.00834
B+L	2	h	C	0.990141	0.120278	-0.870428	-0.126876	0.759941
B+L	2	h	T	1	0.120884	-0.851344	-0.333628	0.41395
B+L	2	a	C	0.858619	0.0966649	-0.480866	-0.0766986
B+L	2	a	T	0.972849	0.0906703	-0.338413	0.322	0.271032
B+L	2	s	CT	0.960552	0.0720956	-0.10623	0.142108	0.0990763
B+L	2	v	C	0.901167	0.104236	-0.0680837	1.01741	1.35561
B+L	2	v	T	0.946906	0.0670062	-0.0615023	0.743195	0.915706
B+L	2	i	CT	0.778734		0.0692079
B+L	2	d	C	0.933218	0.0773808	0.112546	0.344468	0.554447
B+L	2	d	T	0.983765	0.0484472	-0.0845181	0.545895	0.262843
B+L+M	3	b	C	0.936301	0.0949215	-0.0894266	0.691013	0.695248
B+L+M	3	b	T	0.968144	0.0643107	-0.0713726	0.692651	0.690863
B+L+M	3	c	C	0.757506	0.130832	-0.28826	0.223568
B+L+M	3	c	T	0.966193	0.144168	-0.449278	-0.0260662	-0.532338
B+L+M	3	h	C	0.991574	0.110478	-0.760738	0.524234	0.83495
B+L+M	3	h	T	1	0.107805	-0.836363	0.656535	1.03948
B+L+M	3	a	C	0.833286	0.107671	-0.483462	0.265204
B+L+M	3	a	T	0.933556	0.0465799	-0.200477	0.429863	-0.0182426
B+L+M	3	s	CT	0.97065	0.0873373	-0.102051	0.151717	0.630289
B+L+M	3	v	C	0.902487	0.118047	-0.143735	0.406761
B+L+M	3	v	T	0.94682	0.0703169	-0.0334762	0.697257	0.911115
B+L+M	3	i	CT	0.862023		-0.24176		1.32214
B+L+M	3	d	C	0.92147	0.0831082	0.148729	0.916082	0.890865
B+L+M	3	d	T	0.989367	0.0362534	-0.0825619	1.62287	1.09453
B+L+Pa	3	b	C	0.942609	0.104633	-0.119113	0.730602	1.4871
B+L+Pa	3	b	T	0.970344	0.075449	-0.0975682	0.644523	0.887055
B+L+Pa	3	c	C	0.738308	0.135604	-0.283756	0.168666
B+L+Pa	3	c	T	0.961728	0.141322	-0.302665	0.274128	0.577127
B+L+Pa	3	h	C	0.947862	0.111839	-0.376279	0.19705
B+L+Pa	3	h	T	1	0.114726	-0.834142	-0.0879669	0.590898
B+L+Pa	3	a	C	0.936712	0.118333	-0.508371	0.413788
B+L+Pa	3	a	T	0.9917	0.0812012	-0.560265	0.579552	0.474091
B+L+Pa	3	s	CT	0.95507	0.0808565	-0.108499	0.295783	0.190977
B+L+Pa	3	v	C	0.928658	0.138593	-0.171778	0.447191	1.62825
B+L+Pa	3	v	T	0.957607	0.1145	-0.131813	0.00391988	1.32473
B+L+Pa	3	i	CT	0.989619		-0.780244		1.25436
B+L+Pa	3	d	C	0.919951	0.0458794	0.230374	-0.220481	-0.616278
B+L+Pa	3	d	T	0.987502	0.0293635	-0.115379	-0.260584	-1.10025
B+L+Z	3	b	C	0.946849	0.100903	-0.126636	-0.0948723	0.0531997
B+L+Z	3	b	T	0.974821	0.0821133	-0.116359	-0.166345	0.0226297
B+L+Z	3	c	C	0.766786	0.142245	-0.355326
B+L+Z	3	c	T	0.968554	0.141274	-0.491313	0.0812896
B+L+Z	3	h	C	0.966511	0.10922	-0.577489	0.196695
B+L+Z	3	h	T	1	0.105386	-0.792727	0.120712	0.311423
B+L+Z	3	a	C	0.80602	0.0760428	-0.493941	0.124887
B+L+Z	3	a	T	0.981261	0.0792807	-0.392217	0.680926	0.132746
B+L+Z	3	s	CT	0.933978	0.0828379	-0.00964421	0.405784
B+L+Z	3	v	C	0.886246	0.0833466	-0.101559	0.362363
B+L+Z	3	v	T	0.942325	0.0634146	-0.0690293	0.455143	0.406344
B+L+Z	3	i	CT	0.928024		-0.131588		0.531643
B+L+Z	3	d	C	0.919632	0.0774024	0.267755	-0.771817	-0.755336
B+L+Z	3	d	T	0.988516	0.0468944	-0.074831	-0.0475605	-0.669748
B+L+P	3	b	C	0.921047	0.0811686	-0.0253677	0.436843	-0.119325
B+L+P	3	b	T	0.94768	0.0511408	-0.00583402	0.274255	-0.144666
B+L+P	3	c	C	0.760912	0.12697	-0.280958	-0.0888662
B+L+P	3	c	T	0.929963	0.12074	-0.353591	0.0725925	0.0812326
B+L+P	3	h	C	0.998451	0.0873311	-0.889741	0.579722	1.04054
B+L+P	3	h	T	1	0.100283	-0.636605	0.403694	0.653379
B+L+P	3	a	C	0.925505	0.10793	-0.244229	0.653624
B+L+P	3	a	T	0.986087	0.0847632	-0.259634	0.614583	0.661757
B+L+P	3	s	CT	0.938671	0.0734341	-0.0139984	0.252601	0.00861758
B+L+P	3	v	C	0.899487	0.0754678	-0.197212	0.659199
B+L+P	3	v	T	0.94534	0.042281	-0.0248027	0.581301	0.337651
B+L+P	3	i	CT	0.932914		-0.097967		-0.0531913
B+L+P	3	d	C	0.933212	0.090124	0.0916615	0.914797	1.56821
B+L+P	3	d	T	0.984546	0.0384221	-0.0950128	0.964971	0.697622
B+L+R	3	b	C	0.913726	0.0846771	-0.0141269	0.177147	-0.362168
B+L+R	3	b	T	0.954946	0.0706324	-0.0153317	0.0819798	-0.194691
B+L+R	3	c	C	0.743878	0.148958	-0.202337	-0.046502
B+L+R	3	c	T	0.937203	0.135096	-0.320726	4.17676	-0.204769
B+L+R	3	h	C	0.988102	0.094996	-0.654615	0.470295	0.61247
B+L+R	3	h	T	1	0.09212	-0.645542	0.649892	0.503997
B+L+R	3	a	C	0.933954	0.0982874	-0.256819	0.731317
B+L+R	3	a	T	0.989542	0.0798377	-0.249115	0.736763	0.559296
B+L+R	3	s	CT	0.937927	0.0714263	-0.02882	0.312474	-0.400591
B+L+R	3	v	C	0.894577	0.0494561	0.0629686	0.886208
B+L+R	3	v	T	0.953198	0.0388708	-0.0120094	0.711589	0.323423
B+L+R	3	i	CT	0.930466		-0.121449		-0.0391977
B+L+R	3	d	C	0.941205	0.0822745	0.177058	0.617716	0.780923
B+L+R	3	d	T	0.981997	0.070605	-0.386773	0.271976	0.747957
B+M	2	b	C	0.966469	0.0919843	-0.174677	0.815949	0.84881
B+M	2	b	T	0.981299	0.058971	-0.131382	0.822511	0.833466
B+M	2	c	C	0.777022	0.111689	-0.237397	0.157816
B+M	2	c	T	0.951454	0.0888343	-0.31407	0.528453	0.278605
B+M	2	h	C	0.968214	0.0699157	-0.699341	0.333003	0.255368
B+M	2	h	T	0.999675	0.0477229	-0.644218	0.532125	0.270626
B+M	2	a	C	0.833639	0.110522	-0.500097	0.282258
B+M	2	a	T	0.974063	0.0706911	-0.382303	0.689766	0.144232
B+M	2	s	CT	0.992672	0.104893	-0.102331	0.0351432	0.703934
B+M	2	v	C	0.911146	0.0900934	-0.123483	0.469096
B+M	2	v	T	0.966165	0.064719	-0.0943383	0.484582	0.621745
B+M	2	i	CT	0.974852		-0.309303		0.877704
B+M	2	d	C	0.921464	0.0663958	0.175534	0.814308	0.436895
B+M	2	d	T	0.982472	0.0916308	-0.143173	0.702174	1.38699
B+M+Pa	3	b	C	0.973683	0.109975	-0.201557	0.960289	1.40071
B+M+Pa	3	b	T	0.978818	0.0806577	-0.385722	1.01845	1.5178
B+M+Pa	3	c	C	0.688806	0.101854	-0.18663	0.771363
B+M+Pa	3	c	T	0.945971	0.0952773	-0.20966	0.672342	0.565096
B+M+Pa	3	h	C	0.945178	0.086558	-0.309247	0.743319	1.23657
B+M+Pa	3	h	T	1	0.082041	-0.571054	0.597992	0.930125
B+M+Pa	3	a	C	0.838214	0.100305	-0.37683	0.595699
B+M+Pa	3	a	T	0.971105	0.0691958	-0.328957	0.946492	0.742612
B+M+Pa	3	s	CT	0.979723	0.0800272	-0.122101	-0.0855936	-0.136787
B+M+Pa	3	v	C	0.932001	0.123148	-0.392714	0.26108
B+M+Pa	3	v	T	0.955522	0.0842722	-0.164591	0.431243	0.865652
B+M+Pa	3	i	CT	0.972437		-0.420245		0.518448
B+M+Pa	3	d	C	0.905421	0.0412216	0.272179	0.0256557	-0.732792
B+M+Pa	3	d	T	0.994711	0.0576994	-0.10025	0.156992	0.117575
B+M+Z	3	b	C	0.952286	0.108154	-0.79813	0.562502	1.11606
B+M+Z	3	b	T	0.987095	0.086306	-0.740618	0.73812	1.18405
B+M+Z	3	c	C	0.761876	0.11258	-0.386647
B+M+Z	3	c	T	0.950222	0.115018	-0.418748	0.205461	2.27769
B+M+Z	3	h	C	0.981402	0.0866181	-0.579723	0.398999
B+M+Z	3	h	T	1	0.0915338	-0.585981	0.405768	0.557608
B+M+Z	3	a	C	0.846822	0.0870934	-0.430463	0.0700691
B+M+Z	3	a	T	0.984056	0.0844391	-0.325121	0.275677	-0.165104
B+M+Z	3	s	CT	0.969074	0.0805994	-0.107652
B+M+Z	3	v	C	0.915569	0.102494	-0.131043	0.831429
B+M+Z	3	v	T	0.948966	0.0599726	-0.0555714	0.778356	1.03029
B+M+Z	3	i	CT	0.982404		-0.385065		0.889845
B+M+Z	3	d	C	0.928404	0.068698	0.247017	-0.560193	-0.988035
B+M+Z	3	d	T	0.987456	0.0595582	-0.0884509	0.108767	-0.186974
B+M+P	3	b	C	0.951619	0.100362	-0.131757	0.843953	0.675981
B+M+P	3	b	T	0.977407	0.0772796	-0.0985209	0.875841	0.990515
B+M+P	3	c	C	0.716186	0.083673	-0.255891	0.530742
B+M+P	3	c	T	0.905328	0.0603746	-0.182649	0.923033	0.461802
B+M+P	3	h	C	0.948748	0.0607202	-0.393517	0.723178	0.400016
B+M+P	3	h	T	0.999851	0.0497679	-0.569542	0.948809	0.644585
B+M+P	3	a	C	0.851257	0.0678329	-0.072096	0.822822
B+M+P	3	a	T	0.993682	0.0652625	-0.307784	1.06809	0.708083
B+M+P	3	s	CT	0.966362	0.076071	-0.0766504	0.730417	0.338232
B+M+P	3	v	C	0.915452	0.0629765	-0.11688	1.0051
B+M+P	3	v	T	0.945567	0.0334601	-0.0711284	0.995092	0.710559
B+M+P	3	i	CT	0.931938		-0.23544		0.94628
B+M+P	3	d	C	0.928447	0.0857488	0.0744896	0.868459	1.67138
B+M+P	3	d	T	0.997441	0.0735572	-0.280398	1.04892	1.34834
B+M+R	3	b	C	0.963606	0.120192	-0.414241	0.593991	0.579322
B+M+R	3	b	T	0.989913	0.105001	-0.247204	0.572883	1.10305
B+M+R	3	c	C	0.745283	0.0826167	-0.165621	0.0974876
B+M+R	3	c	T	0.866034	0.0740469	-0.0449774	1.12932	-0.616246
B+M+R	3	h	C	0.956714	0.0569927	-0.452333	0.676691	0.0310857
B+M+R	3	h	T	1	0.0547029	-0.609737	0.955036	0.594306
B+M+R	3	a	C	0.83284	0.0637046	-0.0329418	0.708307
B+M+R	3	a	T	0.980151	0.06209	-0.130128	1.07081	0.593591
B+M+R	3	s	CT	0.95988	0.0774016	-0.140553	0.731542
B+M+R	3	v	C	0.883823	0.0460313	-0.0824894	1.1862
B+M+R	3	v	T	0.953366	0.0316021	-0.0440169	1.10151	0.725642
B+M+R	3	i	CT	0.938275		-0.427488		0.930996
B+M+R	3	d	C	0.925456	0.0875593	0.21523	0.687616	0.90097
B+M+R	3	d	T	0.982067	0.061949	-0.201309	0.970355	1.03232
B+Pa	2	b	C	0.959541	0.105484	-0.170087	0.760299	1.49016
B+Pa	2	b	T	0.990453	0.0888648	-0.346105	0.873694	1.50441
B+Pa	2	c	C	0.736765	0.11768	-0.157725	0.484032
B+Pa	2	c	T	0.927958	0.0925727	-0.229558	0.465814	1.33378
B+Pa	2	h	C	0.882904	0.0647617	-0.182798	0.672789	1.03835
B+Pa	2	h	T	0.991083	0.0478887	-0.576472	0.686191	0.706013
B+Pa	2	a	C	0.878535	0.120675	-0.293405	0.398839	0.502589
B+Pa	2	a	T	0.972819	0.0887885	-0.358461	0.168585	0.29185
B+Pa	2	s	CT	0.982209	0.0816521	-0.195836	0.0934362	0.268969
B+Pa	2	v	C	0.935274	0.136413	-0.237693	0.104723	1.19678
B+Pa	2	v	T	0.959526	0.0990182	-0.0796396	0.0652626	0.71039
B+Pa	2	i	CT	0.999998		-0.579324		0.702622
B+Pa	2	d	C	0.926874	0.0466267	0.169128	-0.340827	-0.85717
B+Pa	2	d	T	0.979665	0.0475298	-0.0913007	-0.522099	-1.14166
B+Pa+Z	3	b	C	0.946222	0.119262	-0.192598	-0.0189349	1.36782
B+Pa+Z	3	b	T	0.9784	0.102436	-0.538594	0.211601	1.20506
B+Pa+Z	3	c	C	0.747782	0.115464	-0.231355
B+Pa+Z	3	c	T	0.909095	0.106081	-0.185446	0.657134
B+Pa+Z	3	h	C	0.934137	0.0759125	-0.251829	0.547804
B+Pa+Z	3	h	T	0.998033	0.0678404	-0.579624	0.646159	0.318198
B+Pa+Z	3	a	C	0.880516	0.0919311	-0.622708	0.152072	-0.764451
B+Pa+Z	3	a	T	0.983269	0.0866853	-0.420608	0.196893	0.0646279
B+Pa+Z	3	s	CT	0.956825	0.0708852	-0.0902763	-0.131954
B+Pa+Z	3	v	C	0.866017	0.0952046	-0.0433041	0.178405
B+Pa+Z	3	v	T	0.93842	0.06198	-0.0146205	0.143476	-0.0602071
B+Pa+Z	3	i	CT	0.971943		-0.385631		0.175811
B+Pa+Z	3	d	C	0.895787	0.0430248	0.257004	-0.949352	-1.45359
B+Pa+Z	3	d	T	0.983243	0.0577564	-0.0996037	-1.05137	-1.30634
B+Pa+P	3	b	C	0.933358	0.0879657	-0.0562906	0.655224	0.180751
B+Pa+P	3	b	T	0.970595	0.0788775	-0.0506688	0.541404	0.743854
B+Pa+P	3	c	C	0.750771	0.105918	-0.2359	0.453872
B+Pa+P	3	c	T	0.929075	0.0678257	-0.20702	0.993631	0.887827
B+Pa+P	3	h	C	0.917719	0.073263	-0.209732	1.12491	1.35671
B+Pa+P	3	h	T	0.999034	0.049647	-0.642501	1.19302	0.947083
B+Pa+P	3	a	C	0.943014	0.116466	-0.511575	0.516077
B+Pa+P	3	a	T	0.986511	0.0913293	-0.399642	0.43646	0.698362
B+Pa+P	3	s	CT	0.921882	0.0719543	-0.0207491	-0.0621549	0.307943
B+Pa+P	3	v	C	0.903607	0.0904771	-0.21709	1.07142
B+Pa+P	3	v	T	0.947061	0.0465861	-0.0362429	1.15448	0.748176
B+Pa+P	3	i	CT	0.984834		-0.530536		0.0139306
B+Pa+P	3	d	C	0.89931	0.0511388	0.219811	0.0543699	-0.429523
B+Pa+P	3	d	T	0.982712	0.0319645	-0.17723	0.0788391	-0.458731
B+Pa+R	3	b	C	0.930969	0.10639	-0.0325854	0.366951	0.710213
B+Pa+R	3	b	T	0.976738	0.0985916	-0.0409606	0.236521	0.690357
B+Pa+R	3	c	C	0.763661	0.116033	-0.188017	0.696719
B+Pa+R	3	c	T	0.813266	0.0762573	0.0382112	0.811513	-0.453916
B+Pa+R	3	h	C	0.92128	0.058418	-0.228713	1.21987	1.65667
B+Pa+R	3	h	T	1	0.0573679	-0.652198	1.1723	0.914136
B+Pa+R	3	a	C	0.937516	0.111311	-0.378888	0.679916
B+Pa+R	3	a	T	0.992884	0.0825927	-0.379899	0.724315	0.612913
B+Pa+R	3	s	CT	0.936543	0.0793638	-0.100018	0.139712	-0.37074
B+Pa+R	3	v	C	0.896824	0.103225	-0.110356	1.03854
B+Pa+R	3	v	T	0.950945	0.0424366	-0.0824541	1.09254	0.56596
B+Pa+R	3	i	CT	0.978065		-0.416215		-0.221615
B+Pa+R	3	d	C	0.900207	0.0610539	0.255192	0.0571637	-0.55949
B+Pa+R	3	d	T	0.982417	0.0439113	-0.104229	0.00851011	-0.259125
B+Z	2	b	C	0.969411	0.124211	-0.594609	0.0330154	0.895743
B+Z	2	b	T	0.991405	0.105684	-0.941086	0.261582	1.11915
B+Z	2	c	C	0.745831	0.101056	-0.259216
B+Z	2	c	T	0.949252	0.098493	-0.429669	0.282098
B+Z	2	h	C	0.978303	0.0780924	-0.543445	0.168297
B+Z	2	h	T	1	0.0704782	-0.65364	0.223505	0.20829
B+Z	2	a	C	0.839604	0.0806366	-0.39761	-0.281682	-1.27216
B+Z	2	a	T	0.985211	0.0794703	-0.351307	-0.0485417	-0.612955
B+Z	2	s	CT	0.943272	0.0719726	-0.058279	-0.449687
B+Z	2	v	C	0.896292	0.084454	-0.0105003	0.246737
B+Z	2	v	T	0.943031	0.0570438	0.013589	0.317901	0.391441
B+Z	2	i	CT	0.989962		-0.386863		0.411343
B+Z	2	d	C	0.918784	0.0588176	0.131321	-1.06225	-1.21799
B+Z	2	d	T	0.979973	0.0543209	-0.121235	-0.504129	-0.990741
B+Z+P	3	b	C	0.973273	0.109277	-0.29202	0.36806	0.452459
B+Z+P	3	b	T	0.994806	0.0947926	-0.264295	0.607692	0.896275
B+Z+P	3	c	C	0.750164	0.113426	-0.416044
B+Z+P	3	c	T	0.854194	0.0882454	-0.193618	0.90679
B+Z+P	3	h	C	0.959228	0.0618713	-0.4046	0.687622
B+Z+P	3	h	T	0.999984	0.0597278	-0.64441	1.10453	0.600099
B+Z+P	3	a	C	0.951479	0.105284	-0.444103	0.212462
B+Z+P	3	a	T	0.987132	0.0904839	-0.331034	0.0918488	0.166619
B+Z+P	3	s	CT	0.916593	0.0751822	0.0580539	-0.268708
B+Z+P	3	v	C	0.854969	0.0675964	-0.194095	0.991798
B+Z+P	3	v	T	0.938511	0.0333649	-0.18178	0.964912	0.779466
B+Z+P	3	i	CT	0.984227		-0.418751		0.110729
B+Z+P	3	d	C	0.90678	0.0664169	0.181019	-0.394801	-0.491681
B+Z+P	3	d	T	0.988456	0.0514565	-0.134671	0.0968662	-0.226546
B+Z+R	3	b	C	0.966683	0.118329	-0.449819	0.454045	0.281087
B+Z+R	3	b	T	0.992552	0.109861	-0.729432	0.52876	0.94829
B+Z+R	3	c	C	0.775871	0.10215	-0.214453
B+Z+R	3	c	T	0.929487	0.0831682	-0.26694	1.09646
B+Z+R	3	h	C	0.932778	0.0475792	-0.352491	0.834344
B+Z+R	3	h	T	1	0.0597537	-0.623672	1.34059	0.739714
B+Z+R	3	a	C	0.901334	0.0833822	-0.314763	0.337014
B+Z+R	3	a	T	0.980682	0.0710905	-0.24093	0.284802	-0.207319
B+Z+R	3	s	CT	0.912562	0.0765754	0.0332453	0.400986
B+Z+R	3	v	C	0.839096	0.0558128	0.0298398	0.90506
B+Z+R	3	v	T	0.9349	0.0320193	0.00447337	0.857255	0.583781
B+Z+R	3	i	CT	0.999052		-0.439915		0.240014
B+Z+R	3	d	C	0.913541	0.0673239	0.178612	-0.453986	-0.721712
B+Z+R	3	d	T	0.984359	0.0464744	-0.139341	-0.148672	-0.476134
B+P	2	b	C	0.933055	0.0888551	-0.0856987	0.484539	0.365277
B+P	2	b	T	0.975838	0.0717436	-0.10151	0.482315	0.362501
B+P	2	c	C	0.78651	0.119469	-0.20077	0.249417
B+P	2	c	T	0.9301	0.0715871	-0.223273	0.341105	0.608665
B+P	2	h	C	0.969394	0.0554776	-0.659297	0.210768	-0.158804
B+P	2	h	T	0.999871	0.0434648	-0.615373	0.367062	0.258804
B+P	2	a	C	0.968653	0.0994524	-0.693329	0.32249	0.171951
B+P	2	a	T	0.998305	0.0880936	-0.379899	0.391767	0.395966
B+P	2	s	CT	0.948781	0.0637219	-0.0779185	0.236367	0.111611
B+P	2	v	C	0.899396	0.0652418	-0.0573269	0.62101
B+P	2	v	T	0.954541	0.033638	-0.0666735	0.678471	0.463699
B+P	2	i	CT	0.94343		-0.213697		0.657629
B+P	2	d	C	0.94072	0.0719511	0.160382	0.548903	0.999826
B+P	2	d	T	0.980778	0.0608897	-0.110575	0.481184	0.635378
B+P+R	3	b	C	0.965233	0.119108	-0.194701	0.19923	-0.10081
B+P+R	3	b	T	0.987326	0.102243	-0.130574	0.143524	0.454136
B+P+R	3	c	C	0.730148	0.117884	-0.232697	0.198149
B+P+R	3	c	T	0.927006	0.0915183	-0.21579	0.248562	0.0937003
B+P+R	3	h	C	0.956932	0.0646364	-0.489636	0.444133	-0.0134495
B+P+R	3	h	T	0.997774	0.0573746	-0.603715	0.543802	0.300391
B+P+R	3	a	C	0.893419	0.0935312	-0.272537	0.902705
B+P+R	3	a	T	0.984586	0.0820476	-0.265321	0.765396	0.574425
B+P+R	3	s	CT	0.924469	0.0705539	-0.0267757	0.258131	0.350175
B+P+R	3	v	C	0.872852	0.0460202	-0.0628012	0.678845
B+P+R	3	v	T	0.950752	0.0280145	-0.0370517	0.578814	0.302038
B+P+R	3	i	CT	0.924576		-0.129225		0.498513
B+P+R	3	d	C	0.904779	0.0846824	0.174498	0.141485	0.722537
B+P+R	3	d	T	0.981824	0.0726046	-0.165084	0.272619	0.653319
B+R	2	b	C	0.957904	0.111966	-0.181162	0.392878	0.174397
B+R	2	b	T	0.987563	0.0949042	-0.179998	0.398306	0.428871
B+R	2	c	C	0.721577	0.103587	-0.0965557	0.0154072
B+R	2	c	T	0.919388	0.0851414	-0.180521	0.342902	-0.363655
B+R	2	h	C	0.981593	0.0636958	-0.638967	0.194272	-0.00522831
B+R	2	h	T	1	0.0579963	-0.639844	0.318118	0.222968
B+R	2	a	C	0.965827	0.109651	-0.708852	0.234617	-0.84352
B+R	2	a	T	0.995296	0.0796072	-0.353484	0.0554279	-0.215852
B+R	2	s	CT	0.9296	0.0718169	-0.0374584	0.219715	0.326386
B+R	2	v	C	0.913565	0.0726599	-0.107684	0.713621
B+R	2	v	T	0.95645	0.0312562	-0.0734344	0.778772	0.467446
B+R	2	i	CT	0.96263		-0.255177		0.647581
B+R	2	d	C	0.921302	0.0984028	0.14861	0.233635	0.895728
B+R	2	d	T	0.985341	0.0644496	-0.311523	0.332399	0.602732
C	1	b	C	0.963274	0.0887097	-0.0182671
C	1	b	T	0.98929	0.0859011	-0.0491946
C	1	c	C	0.526731	0.129157	0.328795
C	1	c	T	0.844414	0.129743	0.0360614
C	1	h	C	0.937516	0.120343	-0.473244
C	1	h	T	1	0.113945	-0.945095
C	1	a	C	0.748212	0.0948515	0.0360762
C	1	a	T	0.965707	0.0888265	-0.229291
C	1	s	CT	0.964924	0.113245	-0.0492442
C	1	v	C	0.879968	0.155179	-0.412034
C	1	v	T	0.894786	0.0637618	0.239275
C	1	i	CT	0.996799		-0.695907
C	1	d	C	0.875711	0.114931	0.338846
C	1	d	T	0.921814	0.0838156	-0.0946664
C+E	2	b	C	0.947032	0.0939189	-0.0791141	0.311458
C+E	2	b	T	0.975218	0.0809457	-0.0974684	0.299098	0.104404
C+E	2	c	C	0.6346	0.129664	-0.0622511	0.525909
C+E	2	c	T	0.853616	0.137154	-0.423754	0.198661
C+E	2	h	C	0.98286	0.0889603	-0.665939	0.490888
C+E	2	h	T	0.999274	0.0861423	-0.935421	0.254614	0.46603
C+E	2	a	C	0.701508	0.101475	0.0850551	0.298154
C+E	2	a	T	0.936944	0.0811869	-0.227909	0.474282	0.294308
C+E	2	s	CT	0.963257	0.110799	-0.23409	-0.112678	0.119989
C+E	2	v	C	0.898587	0.144298	-0.321337	0.000308798
C+E	2	v	T	0.912595	0.0818705	-2.8281e-05	0.0810832	-0.727924
C+E	2	i	CT	0.999501		-0.788832		-0.447531
C+E	2	d	C	0.788153	0.0730952	0.515962	-0.136418
C+E	2	d	T	0.967255	0.11405	-0.0829073	0.276948	0.817628
C+E+H	3	b	C	0.946069	0.0913584	-0.0980324	0.523454
C+E+H	3	b	T	0.976018	0.0804447	-0.119713	0.504424	0.512871
C+E+H	3	c	C	0.750529	0.117343	-0.165073	0.25706
C+E+H	3	c	T	0.851585	0.12561	-0.134669	1.56588
C+E+H	3	h	C	0.951088	0.0600668	-0.518481	0.898959
C+E+H	3	h	T	0.998075	0.0945387	-0.931904	0.576745	0.985482
C+E+H	3	a	C	0.732166	0.0868215	-0.0169148	0.497594
C+E+H	3	a	T	0.954922	0.0876031	-0.0828771	0.678449	0.617815
C+E+H	3	s	CT	0.954383	0.118035	-0.120817	-0.208853
C+E+H	3	v	C	0.872555	0.127807	0.0564549	0.973927
C+E+H	3	v	T	0.919456	0.087146	0.0494303	0.445771	-0.136785
C+E+H	3	i	CT	0.988371		-0.375464		-0.504915
C+E+H	3	d	C	0.806762	0.0906368	0.507463	0.0626665
C+E+H	3	d	T	0.99785	0.131765	-0.444336	-0.121189	0.753026
C+E+L	3	b	C	0.959573	0.110119	-0.165489	0.533744
C+E+L	3	b	T	0.9769	0.079168	-0.123069	0.703265	0.483266
C+E+L	3	c	C	0.745998	0.148339	-0.202855
C+E+L	3	c	T	0.917427	0.164851	-0.514255	-0.785695
C+E+L	3	h	C	0.925272	0.129426	-1	0.0764422
C+E+L	3	h	T	1	0.124968	-0.966918	-0.259316	0.739505
C+E+L	3	a	C	0.810929	0.104709	-0.39329	0.0934662
C+E+L	3	a	T	0.962739	0.0957353	-0.297254	0.906198	0.400796
C+E+L	3	s	CT	0.948734	0.121674	-0.0541313	0.24319
C+E+L	3	v	C	0.868921	0.109615	-0.281735	0.664184
C+E+L	3	v	T	0.881448	0.0648005	-0.0657404	0.301911	-0.132593
C+E+L	3	i	CT	1		-0.814642		0.836388
C+E+L	3	d	C	0.782833	0.095332	0.495841	0.230603
C+E+L	3	d	T	0.963375	0.0972275	-0.70083	0.196585	0.278888
C+E+M	3	b	C	0.959735	0.110253	-0.103442	0.504828
C+E+M	3	b	T	0.979111	0.0834178	-0.103618	0.580706	0.553145
C+E+M	3	c	C	0.651195	0.123417	-0.614978
C+E+M	3	c	T	0.884876	0.116962	-0.143624	1.18781
C+E+M	3	h	C	0.950194	0.0933281	-0.698665	0.429074
C+E+M	3	h	T	1	0.0950818	-0.973472	0.533509	0.957468
C+E+M	3	a	C	0.671667	0.114898	-0.00431642	1.24764
C+E+M	3	a	T	0.925212	0.059571	-0.127193	0.640404	-0.56366
C+E+M	3	s	CT	0.971332	0.0914931	-0.183886	0.25776	0.732405
C+E+M	3	v	C	0.863889	0.13236	-0.0325478	0.986508
C+E+M	3	v	T	0.902892	0.071162	0.0757081	0.488867	-1.39351
C+E+M	3	i	CT	0.965795		-0.456637		-0.919572
C+E+M	3	d	C	0.81745	0.0861501	0.451092	0.136882
C+E+M	3	d	T	0.977466	0.112771	-0.415039	0.0118101	0.797516
C+E+Pa	3	b	C	0.962202	0.102507	-0.141779	0.41081
C+E+Pa	3	b	T	0.980665	0.0798583	-0.138325	0.442458	0.381911
C+E+Pa	3	c	C	0.718168	0.135885	-0.577323
C+E+Pa	3	c	T	0.839689	0.131096	-0.0172612	2.15058
C+E+Pa	3	h	C	0.92795	0.101537	-0.37054	1.08229
C+E+Pa	3	h	T	0.993927	0.0873363	-0.856532	0.970463	1.50851
C+E+Pa	3	a	C	0.803438	0.128812	-0.435702	0.448677
C+E+Pa	3	a	T	0.953652	0.0966466	-0.210097	0.460158	0.858709
C+E+Pa	3	s	CT	0.955979	0.126376	-0.273068	-0.283747
C+E+Pa	3	v	C	0.866619	0.139597	-0.30786	0.805015
C+E+Pa	3	v	T	0.919976	0.0932292	0.0598702	0.354639	0.972847
C+E+Pa	3	i	CT	0.986721		-0.321156		-1.24629
C+E+Pa	3	d	C	0.824132	0.106053	0.446489	-0.0840452
C+E+Pa	3	d	T	0.990462	0.126533	-0.257988	-0.113938	0.801492
C+E+Z	3	b	C	0.913486	0.100347	-0.12216	-0.0529011
C+E+Z	3	b	T	0.953066	0.0750126	-0.0327119	0.0940873	-0.126775
C+E+Z	3	c	C	0.757553	0.146873	-0.486862
C+E+Z	3	c	T	0.86017	0.122736	-0.156842	1.39372
C+E+Z	3	h	C	0.9545	0.10031	-0.717781	0.508684
C+E+Z	3	h	T	0.99831	0.085073	-0.902305	0.580703	0.757553
C+E+Z	3	a	C	0.725363	0.111945	-0.183392	-0.8122
C+E+Z	3	a	T	0.95436	0.0917754	-0.231977	0.155681	-0.781399
C+E+Z	3	s	CT	0.938668	0.109012	-0.163038	0.314592
C+E+Z	3	v	C	0.79188	0.1165	0.253478	0.62676
C+E+Z	3	v	T	0.898359	0.0625139	0.204969	0.394896
C+E+Z	3	i	CT	1		-0.398478		-0.408265
C+E+Z	3	d	C	0.826473	0.0978737	0.349433	-0.343503
C+E+Z	3	d	T	0.998812	0.124378	-0.842249	0.32487	1.51755
C+E+P	3	b	C	0.94165	0.0830011	-0.0594821	0.369957
C+E+P	3	b	T	0.972181	0.065576	-0.0430199	0.422199	-0.0850943
C+E+P	3	c	C	0.702556	0.110561	-0.0331606
C+E+P	3	c	T	0.871378	0.0973612	-0.121868	1.66175
C+E+P	3	h	C	0.92846	0.0285315	-0.37054	1.1797
C+E+P	3	h	T	1	0.0667873	-0.810094	1.36608	1.23824
C+E+P	3	a	C	0.877	0.0945363	-0.108856	0.152641
C+E+P	3	a	T	0.977647	0.0735538	-0.139995	0.357743	0.124626
C+E+P	3	s	CT	0.920044	0.105323	0.0205626	-0.096306
C+E+P	3	v	C	0.888766	0.126199	0.0170165	1.06922
C+E+P	3	v	T	0.924996	0.0898295	0.0199399	0.462416	0.840571
C+E+P	3	i	CT	0.97289		-0.172104		-1.78665
C+E+P	3	d	C	0.823334	0.104846	0.413878	-0.126605
C+E+P	3	d	T	0.989826	0.12847	-0.336215	0.075168	0.890806
C+E+R	3	b	C	0.949506	0.0970842	-0.114374	0.276028
C+E+R	3	b	T	0.9817	0.100466	-0.114104	0.306325	0.440967
C+E+R	3	c	C	0.683964	0.12595	-0.276651
C+E+R	3	c	T	0.784552	0.0973536	0.170318	2.31361
C+E+R	3	h	C	0.929706	0.0507895	-0.276976	0.890558
C+E+R	3	h	T	1	0.0801426	-0.923279	1.24273	1.31976
C+E+R	3	a	C	0.880082	0.0857267	-0.078825	-0.0594152
C+E+R	3	a	T	0.973311	0.0644983	-0.111717	0.212523	-0.307838
C+E+R	3	s	CT	0.92189	0.095841	0.0479845	-0.0460747
C+E+R	3	v	C	0.857691	0.0992887	0.0449633	0.749161
C+E+R	3	v	T	0.928906	0.0695849	0.0360238	0.485129	-0.638201
C+E+R	3	i	CT	0.969298		-0.295216		-2.36893
C+E+R	3	d	C	0.828468	0.0957638	0.515191	0.137001
C+E+R	3	d	T	0.990883	0.0873117	-0.158308	0.0334526	-0.232081
C+H	2	b	C	0.946784	0.0813536	-0.0790498	0.42536	0.812775
C+H	2	b	T	0.98813	0.0801219	-0.11658	0.350501	0.539628
C+H	2	c	C	0.718953	0.114357	-0.0599699	0.223458
C+H	2	c	T	0.92832	0.125922	-0.181281	0.687501	0.0937443
C+H	2	h	C	0.930193	0.118252	-0.856408	0.12324	-0.0588036
C+H	2	h	T	0.999292	0.106139	-0.881572	0.196534	0.419351
C+H	2	a	C	0.746634	0.100008	0.074032	0.122336
C+H	2	a	T	0.941598	0.0893026	-0.11362	0.115624	0.154037
C+H	2	s	CT	0.963634	0.104709	-0.146342	-0.0807481	0.0617048
C+H	2	v	C	0.924974	0.143974	-0.0990843	0.0757457	1.94645
C+H	2	v	T	0.937464	0.0841357	0.0302412	-0.0577427	0.813885
C+H	2	i	CT	0.951088		-0.208691		0.405607
C+H	2	d	C	0.919527	0.0958227	0.254882	-0.176054	-0.0674361
C+H	2	d	T	0.98068	0.0580193	-0.068293	-0.116106	-0.0456713
C+H+L	3	b	C	0.954074	0.112829	-0.181501	0.730068	1.86659
C+H+L	3	b	T	0.976502	0.0763445	-0.106485	0.921093	1.01231
C+H+L	3	c	C	0.688769	0.132771	-0.0121664	-0.37388
C+H+L	3	c	T	0.901796	0.141188	-0.198351	4.55701	0.951366
C+H+L	3	h	C	0.934108	0.123864	-0.480404	0.3599	1.56094
C+H+L	3	h	T	1	0.108947	-0.827035	0.185561	0.423606
C+H+L	3	a	C	0.80606	0.0907878	-0.134135	0.33141
C+H+L	3	a	T	0.938911	0.0671583	-0.19163	0.772532	-0.101779
C+H+L	3	s	CT	0.958533	0.126128	-0.237405	0.206515	0.757436
C+H+L	3	v	C	0.884572	0.128476	-0.0387575	0.317975
C+H+L	3	v	T	0.933821	0.0874764	0.0843119	0.0839499	1.21428
C+H+L	3	i	CT	0.832786		0.16816		0.492416
C+H+L	3	d	C	0.914092	0.0762778	0.0822783	1.5645	1.17766
C+H+L	3	d	T	0.972287	0.035549	-0.0740153	1.1572	0.734147
C+H+M	3	b	C	0.949096	0.093462	-0.0926388	0.570463	1.03756
C+H+M	3	b	T	0.980646	0.0779374	-0.0847709	0.530944	0.768268
C+H+M	3	c	C	0.707475	0.13108	-0.174348	0.410946
C+H+M	3	c	T	0.919054	0.118852	-0.227863	0.344481	0.0839021
C+H+M	3	h	C	0.943035	0.102084	-0.26581	0.252601	0.868038
C+H+M	3	h	T	1	0.0858162	-0.609642	0.463617	0.399072
C+H+M	3	a	C	0.437498	0.147943	0.30133
C+H+M	3	a	T	0.923167	0.0974248	-0.329749	0.5809	0.707666
C+H+M	3	s	CT	0.977079	0.082918	-0.208671	0.373649	0.43989
C+H+M	3	v	C	0.839735	0.0789782	0.0937792	0.473657
C+H+M	3	v	T	0.917205	0.0672108	0.0935345	0.256287	0.989986
C+H+M	3	i	CT	0.999973		-0.423971		0.641803
C+H+M	3	d	C	0.928683	0.0939708	0.151223	0.25152	-0.330135
C+H+M	3	d	T	0.988276	0.0919057	-0.176997	0.0560924	1.09387
C+H+Pa	3	b	C	0.965042	0.105984	-0.204616	0.628806	1.40127
C+H+Pa	3	b	T	0.988764	0.087365	-0.140463	0.580871	1.02456
C+H+Pa	3	c	C	0.712713	0.119461	-0.0879363	0.824483
C+H+Pa	3	c	T	0.912286	0.0943753	-0.156371	7.00633	0.911804
C+H+Pa	3	h	C	0.970812	0.10213	-0.309824	0.300545
C+H+Pa	3	h	T	1	0.0894115	-0.709051	0.305991	0.374363
C+H+Pa	3	a	C	0.772238	0.0904109	-0.0865726	-0.103475
C+H+Pa	3	a	T	0.963436	0.0915747	-0.273539	0.278301	0.566951
C+H+Pa	3	s	CT	0.94926	0.11594	-0.228683	0.139078	0.59425
C+H+Pa	3	v	C	0.918185	0.149938	-0.198756	0.901335	2.22661
C+H+Pa	3	v	T	0.941573	0.0945334	-0.0153173	0.510602	2.01399
C+H+Pa	3	i	CT	0.975731		-0.35041		0.279955
C+H+Pa	3	d	C	0.929841	0.0958433	0.216561	-0.23561	-0.89363
C+H+Pa	3	d	T	0.986773	0.0743876	-0.176712	-0.37415	-0.0745715
C+H+Z	3	b	C	0.952888	0.111796	-0.112366	-0.201292	0.914575
C+H+Z	3	b	T	0.96847	0.0803757	-0.0686012	-0.0737599	0.167685
C+H+Z	3	c	C	0.739518	0.131097	-0.216938
C+H+Z	3	c	T	0.923618	0.132271	-0.251509	0.485963
C+H+Z	3	h	C	0.938278	0.0930606	-0.334874	0.340598
C+H+Z	3	h	T	0.996816	0.0852574	-0.516925	0.634297	0.383517
C+H+Z	3	a	C	0.819127	0.104526	-0.293664	0.250166
C+H+Z	3	a	T	0.977086	0.0971724	-0.350257	-0.0265492	-0.409262
C+H+Z	3	s	CT	0.941829	0.114313	-0.135164	0.446801
C+H+Z	3	v	C	0.860279	0.119352	0.0220463	-0.0615658
C+H+Z	3	v	T	0.93264	0.0674028	0.0539286	0.187401	0.474322
C+H+Z	3	i	CT	0.963667		-0.70508		0.267383
C+H+Z	3	d	C	0.880175	0.0828326	0.258928	-0.67451	-0.607233
C+H+Z	3	d	T	0.986154	0.0726867	-0.174185	-0.285795	0.161096
C+H+P	3	b	C	0.950567	0.0986053	-0.0879577	0.507578	0.999164
C+H+P	3	b	T	0.980098	0.0791571	-0.0854506	0.521458	0.587825
C+H+P	3	c	C	0.666095	0.117553	0.0951247	0.541116
C+H+P	3	c	T	0.80039	0.0787032	-0.0212802	1.11382	1.87741
C+H+P	3	h	C	0.958898	0.0888926	-0.470658	0.541693
C+H+P	3	h	T	0.999118	0.0744378	-0.742604	0.993273	0.669834
C+H+P	3	a	C	0.849613	0.0882811	-0.0448654	0.414837
C+H+P	3	a	T	0.988565	0.0899942	-0.185156	0.259106	0.468391
C+H+P	3	s	CT	0.941821	0.111338	-0.0518891	0.0163457	1.07231
C+H+P	3	v	C	0.857871	0.118061	0.0325517	0.882219
C+H+P	3	v	T	0.907343	0.0644502	0.0295632	0.418102	-0.138485
C+H+P	3	i	CT	0.954344		-0.130951		0.169432
C+H+P	3	d	C	0.899859	0.0787435	0.166127	0.0637306	-0.200696
C+H+P	3	d	T	0.989457	0.0622555	-0.337315	0.174457	0.32008
C+H+R	3	b	C	0.957659	0.107376	-0.145546	0.388365	0.604524
C+H+R	3	b	T	0.977665	0.0820034	-0.10413	0.318292	0.248339
C+H+R	3	c	C	0.662039	0.101852	0.0640467	0.739897
C+H+R	3	c	T	0.896493	0.078711	0.0504155	1.25323	-0.290429
C+H+R	3	h	C	0.891059	0.0653152	-0.205297	0.285807
C+H+R	3	h	T	0.996179	0.0562772	-0.68011	0.928689	0.197462
C+H+R	3	a	C	0.858522	0.0826987	-0.0090529	0.524445
C+H+R	3	a	T	0.977443	0.0710875	-0.102389	0.542351	0.223053
C+H+R	3	s	CT	0.944675	0.112486	-0.017962	-0.190334	0.0305224
C+H+R	3	v	C	0.866334	0.111505	-0.116034	0.564582
C+H+R	3	v	T	0.917658	0.0603639	0.0831374	0.286025	0.146685
C+H+R	3	i	CT	0.983008		-0.279989		0.111781
C+H+R	3	d	C	0.875716	0.0885262	0.252559	-0.0155419	-0.595579
C+H+R	3	d	T	0.988144	0.0839333	-0.190043	-0.402604	0.279497
C+L	2	b	C	0.956884	0.113136	-0.158293	0.573275	0.875053
C+L	2	b	T	0.979971	0.0908049	-0.142054	0.625953	0.849801
C+L	2	c	C	0.747357	0.152488	-0.041894	-0.261553
C+L	2	c	T	0.950712	0.164189	-0.350497	-0.0330128	1.39584
C+L	2	h	C	0.91651	0.131039	-0.535895	0.142771	1.37631
C+L	2	h	T	0.993595	0.132664	-0.854382	-0.317056	0.448886
C+L	2	a	C	0.863799	0.0777855	-0.00597161	0.346392
C+L	2	a	T	0.972869	0.111078	-0.304629	0.328784	0.01941
C+L	2	s	CT	0.978874	0.116889	-0.276067	0.286006	0.696003
C+L	2	v	C	0.925118	0.148412	-0.186369	-0.103954	0.826882
C+L	2	v	T	0.943573	0.0981694	-0.10693	0.164736	0.597396
C+L	2	i	CT	0.854502		-0.0533031		0.457191
C+L	2	d	C	0.901031	0.0453674	0.238952	1.66536	0.930427
C+L	2	d	T	0.980835	0.0463459	-0.12323	1.04942	0.839384
C+L+M	3	b	C	0.955702	0.113112	-0.278498	0.740612	1.30017
C+L+M	3	b	T	0.978212	0.0854157	-0.147603	0.802504	1.04864
C+L+M	3	c	C	0.692804	0.141472	-0.0883005	0.0515317
C+L+M	3	c	T	0.924661	0.148137	-0.209794	0.131646	1.38979
C+L+M	3	h	C	0.934826	0.13916	-1	0.41123	0.868724
C+L+M	3	h	T	1	0.12727	-1	-0.0894372	0.513064
C+L+M	3	a	C	0.705767	0.0788105	-0.299649	-0.735542
C+L+M	3	a	T	0.914647	0.0696478	-0.182692	0.836636	-0.131064
C+L+M	3	s	CT	0.971064	0.104886	-0.38291	0.198501	1.19363
C+L+M	3	v	C	0.868209	0.124316	-0.196948	0.647944
C+L+M	3	v	T	0.918959	0.0951472	-0.0234725	0.27466	1.05736
C+L+M	3	i	CT	0.858979		-0.213825		0.527072
C+L+M	3	d	C	0.903179	0.0737445	0.200784	1.32815	0.821711
C+L+M	3	d	T	0.983028	0.047372	-0.179758	1.17813	0.997717
C+L+Pa	3	b	C	0.961761	0.124502	-0.311	0.534232	1.52494
C+L+Pa	3	b	T	0.979914	0.0915283	-0.184954	0.691167	1.09105
C+L+Pa	3	c	C	0.677056	0.132762	-0.0315826	-0.375177
C+L+Pa	3	c	T	0.917521	0.136473	-0.139877	0.13029	2.04806
C+L+Pa	3	h	C	0.921715	0.116302	-0.441288	0.0459268	1.17716
C+L+Pa	3	h	T	1	0.123464	-0.938066	-0.121572	0.391193
C+L+Pa	3	a	C	0.844695	0.105944	-0.450428	0.0449456
C+L+Pa	3	a	T	0.964285	0.0756874	-0.317785	1.03003	0.257243
C+L+Pa	3	s	CT	0.950886	0.127914	-0.276869	0.0629448	0.914552
C+L+Pa	3	v	C	0.849722	0.140171	-0.137561	0.291614
C+L+Pa	3	v	T	0.891691	0.0928025	0.124732	0.0201845	1.37215
C+L+Pa	3	i	CT	0.996038		-0.884101		1.09413
C+L+Pa	3	d	C	0.924641	0.0841396	0.221135	0.87017	1.31644
C+L+Pa	3	d	T	0.985554	0.033729	-0.216443	0.421805	0.010331
C+L+Z	3	b	C	0.930797	0.120593	-0.0985217	-0.132342	1.30627
C+L+Z	3	b	T	0.949818	0.0799767	-0.0789462	-0.037573	0.093567
C+L+Z	3	c	C	0.722424	0.130983	-0.11428
C+L+Z	3	c	T	0.927233	0.141975	-0.197567	0.348127
C+L+Z	3	h	C	0.934289	0.13704	-0.710063	0.270226
C+L+Z	3	h	T	1	0.128269	-0.983183	-0.375467	0.28215
C+L+Z	3	a	C	0.850655	0.115166	-0.367133	-0.388703
C+L+Z	3	a	T	0.964409	0.0990401	-0.333212	0.309236	-1.86605
C+L+Z	3	s	CT	0.939066	0.122818	-0.130944	0.47737
C+L+Z	3	v	C	0.799594	0.119202	0.240662	0.730783
C+L+Z	3	v	T	0.873807	0.0593037	0.182539	0.277461	-1.04846
C+L+Z	3	i	CT	0.934835		-0.0584915		0.050219
C+L+Z	3	d	C	0.958449	0.103704	-0.0604615	0.947281	1.53954
C+L+Z	3	d	T	0.986102	0.0414407	-0.44857	0.584005	0.336936
C+L+P	3	b	C	0.917555	0.0928894	-0.00888543	0.328229	1.19647
C+L+P	3	b	T	0.9433	0.0456734	0.0318511	0.36874	-0.292444
C+L+P	3	c	C	0.731488	0.126252	-0.0826515	-0.42024
C+L+P	3	c	T	0.942382	0.135899	-0.212477	0.236142	0.563217
C+L+P	3	h	C	0.927526	0.114068	-0.915783	0.312439	1.27372
C+L+P	3	h	T	1	0.123775	-0.974605	0.111137	0.600857
C+L+P	3	a	C	0.873903	0.0854391	-0.11984	0.563748
C+L+P	3	a	T	0.979939	0.0814119	-0.150767	0.455126	0.389866
C+L+P	3	s	CT	0.944564	0.105494	0.00644024	0.0428732	0.805156
C+L+P	3	v	C	0.882677	0.113169	-0.112474	0.973776
C+L+P	3	v	T	0.949865	0.0862993	-0.00893062	0.607644	1.23532
C+L+P	3	i	CT	0.926148		-0.189673		-0.239296
C+L+P	3	d	C	0.91409	0.0701537	0.0249721	1.4196	1.2286
C+L+P	3	d	T	0.98965	0.0460078	-0.229994	1.02801	0.905291
C+L+R	3	b	C	0.921518	0.10292	-0.0327773	0.219576	0.10283
C+L+R	3	b	T	0.949581	0.0699601	0.00888237	0.259758	-0.085384
C+L+R	3	c	C	0.686879	0.140229	0.0598891	-0.708046
C+L+R	3	c	T	0.908269	0.131595	-0.187821	4.59012	-0.0601132
C+L+R	3	h	C	0.962825	0.129953	-0.754555	0.342176	0.450278
C+L+R	3	h	T	0.994732	0.107482	-0.934517	0.340175	0.173544
C+L+R	3	a	C	0.852927	0.0866086	-0.0709175	0.379832
C+L+R	3	a	T	0.981018	0.08083	-0.119329	0.418749	0.255514
C+L+R	3	s	CT	0.917383	0.0962022	0.0708164	0.0667938	0.290114
C+L+R	3	v	C	0.885379	0.0980655	-0.0892938	0.927687
C+L+R	3	v	T	0.942033	0.0580437	-0.0199017	0.756503	0.805068
C+L+R	3	i	CT	0.941278		-0.215188		-0.471375
C+L+R	3	d	C	0.907974	0.0830842	0.228666	1.28684	0.832026
C+L+R	3	d	T	0.979144	0.0548614	-0.147862	0.408244	0.6001
C+M	2	b	C	0.95526	0.108604	-0.131159	0.486304	1.002
C+M	2	b	T	0.990725	0.0986757	-0.124579	0.40446	0.954647
C+M	2	c	C	0.71072	0.153489	-0.0492075	0.26166
C+M	2	c	T	0.904784	0.118665	-0.104622	0.646744	-0.276356
C+M	2	h	C	0.944249	0.130703	-0.922363	0.131502	1.06338
C+M	2	h	T	1	0.112696	-0.950398	0.0757581	0.410089
C+M	2	a	C	0.604798	0.150533	-0.0306673	0.465983
C+M	2	a	T	0.936732	0.0975603	-0.211851	0.107018	0.181093
C+M	2	s	CT	0.971411	0.109261	-0.193373	0.110044	0.557886
C+M	2	v	C	0.894659	0.139202	-0.178826	-0.0703041
C+M	2	v	T	0.941283	0.0870513	-0.0271702	0.137156	0.699497
C+M	2	i	CT	0.95267		-0.282913		0.340651
C+M	2	d	C	0.931095	0.108922	-0.0490145	0.299202	0.00346366
C+M	2	d	T	0.979565	0.0646753	-0.240876	0.665975	0.720099
C+M+Pa	3	b	C	0.945337	0.114414	-0.409889	0.566579	2.05597
C+M+Pa	3	b	T	0.988777	0.100825	-0.286111	0.560658	1.29868
C+M+Pa	3	c	C	0.706738	0.112481	-0.151619	0.30987
C+M+Pa	3	c	T	0.908346	0.104253	-0.0988856	0.932956	0.0471005
C+M+Pa	3	h	C	0.921444	0.108326	-0.385872	0.525788	2.16067
C+M+Pa	3	h	T	1	0.111379	-0.905311	0.180682	0.651269
C+M+Pa	3	a	C	0.659808	0.110746	-0.331095	0.778681
C+M+Pa	3	a	T	0.930316	0.0647119	-0.185929	0.339993	0.286584
C+M+Pa	3	s	CT	0.974448	0.112124	-0.306036	-0.121151	0.462877
C+M+Pa	3	v	C	0.881332	0.11685	-0.0835849	0.973102
C+M+Pa	3	v	T	0.934313	0.0939347	-0.0366787	0.371433	-0.0803811
C+M+Pa	3	i	CT	0.980575		-0.327612		-0.135942
C+M+Pa	3	d	C	0.957857	0.0959924	0.184344	0.193471	-0.0600613
C+M+Pa	3	d	T	0.980641	0.0700788	-0.137947	0.461353	0.600749
C+M+Z	3	b	C	0.968346	0.126974	-0.193039	-0.17324	0.846748
C+M+Z	3	b	T	0.972851	0.092632	-0.0737698	-0.0901807	0.341734
C+M+Z	3	c	C	0.645719	0.129193	-0.113869
C+M+Z	3	c	T	0.927406	0.112335	-0.136971	0.909968
C+M+Z	3	h	C	0.881607	0.107733	-0.299818	0.274699
C+M+Z	3	h	T	0.998492	0.0988639	-0.760656	0.346939	0.271499
C+M+Z	3	a	C	0.604717	0.099377	-0.618215	0.273409
C+M+Z	3	a	T	0.951132	0.0958267	-0.261241	-0.216181	-0.194938
C+M+Z	3	s	CT	0.974264	0.111335	-0.23249
C+M+Z	3	v	C	0.851827	0.12158	-0.0383942	0.546362
C+M+Z	3	v	T	0.914084	0.0669833	0.0776129	0.291782	0.850048
C+M+Z	3	i	CT	0.974753		-0.332727		0.419858
C+M+Z	3	d	C	0.918865	0.113349	0.161918	-0.33215	-0.522134
C+M+Z	3	d	T	0.99188	0.0766579	-0.202254	0.181526	0.296936
C+M+P	3	b	C	0.950852	0.108632	-0.17937	0.683165	0.81453
C+M+P	3	b	T	0.975629	0.086538	-0.126365	0.676571	0.877982
C+M+P	3	c	C	0.650749	0.116662	-0.083539	0.506032
C+M+P	3	c	T	0.826074	0.106329	0.0321997	1.23612	0.475517
C+M+P	3	h	C	0.933058	0.122213	-0.650659	0.360172	0.938652
C+M+P	3	h	T	1	0.0998649	-0.935558	0.593464	0.686843
C+M+P	3	a	C	0.791341	0.0596689	0.0663817	0.757117
C+M+P	3	a	T	0.993787	0.0784688	-0.15659	0.661706	0.775816
C+M+P	3	s	CT	0.960867	0.109953	-0.152938	0.102589	0.690197
C+M+P	3	v	C	0.922477	0.12078	-0.096121	0.866169
C+M+P	3	v	T	0.93664	0.0635718	0.00369925	0.400574	0.130611
C+M+P	3	i	CT	0.896485		-0.176715		0.704658
C+M+P	3	d	C	0.916252	0.0883703	0.189359	0.694845	0.160427
C+M+P	3	d	T	0.985419	0.0814796	-0.349888	0.807321	1.55147
C+M+R	3	b	C	0.961444	0.118319	-0.194803	0.631851	0.475727
C+M+R	3	b	T	0.979404	0.0964196	-0.128979	0.441311	0.673369
C+M+R	3	c	C	0.622327	0.110989	0.0422239	1.51878
C+M+R	3	c	T	0.889703	0.0951475	-0.0588103	1.21852	-0.407154
C+M+R	3	h	C	0.886643	0.119357	-0.694871	1.07938	1.19268
C+M+R	3	h	T	1	0.0965013	-1	1.33077	1.21123
C+M+R	3	a	C	0.794247	0.0543083	0.0586356	0.584292
C+M+R	3	a	T	0.983614	0.0718232	-0.141327	0.551893	0.412801
C+M+R	3	s	CT	0.97458	0.127996	-0.0863269	-0.169919
C+M+R	3	v	C	0.907334	0.104066	-0.060488	1.11954
C+M+R	3	v	T	0.948055	0.0750356	0.0195171	0.90987	1.97463
C+M+R	3	i	CT	0.971187		-0.309767		0.880807
C+M+R	3	d	C	0.924009	0.0850541	0.134751	0.282248	-0.619423
C+M+R	3	d	T	0.991215	0.108181	-0.361501	-0.1421	1.26594
C+Pa	2	b	C	0.967462	0.117215	-0.166828	0.463548	1.34977
C+Pa	2	b	T	0.994601	0.110696	-0.15874	0.356227	1.2619
C+Pa	2	c	C	0.704292	0.119876	0.0885584	0.602206
C+Pa	2	c	T	0.918976	0.131973	-0.12258	0.631933	0.298044
C+Pa	2	h	C	0.927694	0.105862	-0.208195	0.591036	0.675511
C+Pa	2	h	T	1	0.0963752	-0.689911	0.630818	0.81627
C+Pa	2	a	C	0.778374	0.133928	-0.287146	-0.0506971
C+Pa	2	a	T	0.973879	0.108031	-0.285271	-0.166828	0.503379
C+Pa	2	s	CT	0.963513	0.116263	-0.211153	-0.192903	0.585437
C+Pa	2	v	C	0.883509	0.136227	-0.0878005	0.762126	1.18174
C+Pa	2	v	T	0.92482	0.0970339	-0.0376967	-0.0182668	1.26029
C+Pa	2	i	CT	0.996926		-0.54069		0.0803166
C+Pa	2	d	C	0.892252	0.0762004	0.194865	-0.212966	-1.07021
C+Pa	2	d	T	0.991489	0.0497712	-0.234177	-0.40514	-0.636751
C+Pa+Z	3	b	C	0.926799	0.116586	-0.100731	-0.204935	1.92865
C+Pa+Z	3	b	T	0.966938	0.0918147	-0.0730972	-0.347872	0.119067
C+Pa+Z	3	c	C	0.670806	0.136379	-0.152585
C+Pa+Z	3	c	T	0.917429	0.10819	-0.206071	1.03812
C+Pa+Z	3	h	C	0.866454	0.0983345	-0.130822	0.246855
C+Pa+Z	3	h	T	0.997386	0.0868765	-0.5723	0.565184	0.222993
C+Pa+Z	3	a	C	0.799337	0.116474	-0.189032	-0.0503147
C+Pa+Z	3	a	T	0.963149	0.0854896	-0.285673	-0.211426	-0.382921
C+Pa+Z	3	s	CT	0.946869	0.127536	-0.334788	-0.20013
C+Pa+Z	3	v	C	0.873579	0.124844	-0.0963465	0.358881
C+Pa+Z	3	v	T	0.927915	0.0561857	0.0185109	0.629497	1.17316
C+Pa+Z	3	i	CT	1		-0.588985		0.0690268
C+Pa+Z	3	d	C	0.933123	0.0942258	0.139028	-1.01709	-2.00171
C+Pa+Z	3	d	T	0.988934	0.0486076	-0.199863	-0.552911	-0.326412
C+Pa+P	3	b	C	0.944083	0.10834	-0.170354	0.542067	0.895524
C+Pa+P	3	b	T	0.978132	0.0902109	-0.145506	0.501534	0.795083
C+Pa+P	3	c	C	0.719058	0.124571	-0.153828	1.34065
C+Pa+P	3	c	T	0.913388	0.100462	-0.114353	1.33854	1.37516
C+Pa+P	3	h	C	0.929917	0.100783	-0.434089	1.28607	2.03894
C+Pa+P	3	h	T	1	0.103541	-0.886001	1.49114	1.7604
C+Pa+P	3	a	C	0.899281	0.10278	-0.18564	0.104627
C+Pa+P	3	a	T	0.993279	0.0881514	-0.236225	0.264367	0.422641
C+Pa+P	3	s	CT	0.95392	0.119821	-0.0886867	-0.289455	1.69726
C+Pa+P	3	v	C	0.893015	0.155023	-0.157602	1.2151
C+Pa+P	3	v	T	0.95325	0.105762	0.0118737	0.551516	1.69931
C+Pa+P	3	i	CT	0.989447		-0.655312		-0.198342
C+Pa+P	3	d	C	0.947709	0.0611097	-0.0911365	0.0190847	-1.70897
C+Pa+P	3	d	T	0.997378	0.0501023	-0.373776	-0.0774592	-0.27851
C+Pa+R	3	b	C	0.936122	0.104109	-0.133975	0.431626	0.0533907
C+Pa+R	3	b	T	0.977428	0.0947078	-0.127955	0.197189	0.398514
C+Pa+R	3	c	C	0.696086	0.124109	-0.174232	1.02943
C+Pa+R	3	c	T	0.843632	0.0924258	0.0526184	1.17568	0.825907
C+Pa+R	3	h	C	0.890623	0.0944053	-0.242121	1.28547	1.16421
C+Pa+R	3	h	T	1	0.0907728	-0.716207	1.57007	1.35698
C+Pa+R	3	a	C	0.915739	0.113365	-0.179272	0.218472
C+Pa+R	3	a	T	0.989402	0.0729967	-0.161378	0.575305	0.276198
C+Pa+R	3	s	CT	0.929707	0.110324	0.0152899	-0.349015	-0.0485634
C+Pa+R	3	v	C	0.856859	0.0750598	0.0267662	0.70594
C+Pa+R	3	v	T	0.929001	0.055085	0.0406227	0.736168	0.763487
C+Pa+R	3	i	CT	0.992194		-0.68487		-0.52947
C+Pa+R	3	d	C	0.937606	0.0988234	0.0379993	-0.67839	-1.51162
C+Pa+R	3	d	T	0.992649	0.057144	-0.336837	-0.503006	-0.47702
C+Z	2	b	C	0.921803	0.116307	-0.0318431	-0.639164	0.883886
C+Z	2	b	T	0.957811	0.0880876	-0.00889367	-0.579966	-0.361032
C+Z	2	c	C	0.652647	0.146121	-0.152695
C+Z	2	c	T	0.923364	0.142647	-0.338455	0.474251
C+Z	2	h	C	0.895669	0.116406	-0.474646	0.165717
C+Z	2	h	T	0.999827	0.0970694	-0.88063	0.233337	0.113882
C+Z	2	a	C	0.807381	0.0986947	-0.10892	-0.0855988
C+Z	2	a	T	0.979592	0.106206	-0.396665	-0.51887	-0.793856
C+Z	2	s	CT	0.960494	0.109498	-0.101719	-0.679829
C+Z	2	v	C	0.88454	0.142745	-0.365524	-0.678783
C+Z	2	v	T	0.937524	0.082928	0.089337	0.0438379	0.152162
C+Z	2	i	CT	0.995907		-0.380406		0.157914
C+Z	2	d	C	0.93526	0.120448	-0.0386395	-0.721566	-0.326358
C+Z	2	d	T	0.98908	0.0753792	-0.38749	-0.936417	-0.668842
C+Z+P	3	b	C	0.933648	0.111827	-0.13736	0.134753	0.657014
C+Z+P	3	b	T	0.968714	0.0905731	-0.0832877	0.160614	0.363957
C+Z+P	3	c	C	0.621141	0.14219	-0.200506
C+Z+P	3	c	T	0.898854	0.111053	-0.269621	0.875789
C+Z+P	3	h	C	0.905062	0.121019	-0.546524	0.527308
C+Z+P	3	h	T	0.983655	0.0971032	-0.634171	0.828012	0.831808
C+Z+P	3	a	C	0.872178	0.0911526	-0.0882232	-0.247516
C+Z+P	3	a	T	0.99185	0.0865744	-0.166215	-0.18528	-0.282122
C+Z+P	3	s	CT	0.93557	0.114699	-0.0744153	-0.0271488
C+Z+P	3	v	C	0.91051	0.117983	-0.101483	0.0622379
C+Z+P	3	v	T	0.901028	0.0525873	0.0624199	0.390756	1.32738
C+Z+P	3	i	CT	0.986572		-0.309597		-0.162405
C+Z+P	3	d	C	0.929335	0.0828062	0.0852342	-0.284693	-1.22097
C+Z+P	3	d	T	0.992866	0.0572531	-0.268571	-0.0992248	0.0245571
C+Z+R	3	b	C	0.917817	0.114678	-0.0910039	0.233735	0.505348
C+Z+R	3	b	T	0.966899	0.0935293	-0.0614941	0.0552008	0.0713631
C+Z+R	3	c	C	0.656738	0.121857	-0.00768926
C+Z+R	3	c	T	0.893575	0.106255	-0.149953	1.2018
C+Z+R	3	h	C	0.863888	0.112663	-0.605455	1.0558
C+Z+R	3	h	T	1	0.106628	-0.763567	1.42957	1.52767
C+Z+R	3	a	C	0.905503	0.083152	-0.142295	-0.249037
C+Z+R	3	a	T	0.987857	0.0738687	-0.216546	-0.174105	-0.450773
C+Z+R	3	s	CT	0.934789	0.113571	0.0255676	-0.361148
C+Z+R	3	v	C	0.813163	0.10617	0.205371	0.652952
C+Z+R	3	v	T	0.895521	0.0496935	0.165182	0.530356	1.87512
C+Z+R	3	i	CT	0.994897		-0.387287		-0.136099
C+Z+R	3	d	C	0.949153	0.0887457	0.120004	-0.432727	-1.61876
C+Z+R	3	d	T	0.994442	0.0801276	-0.454671	-0.413429	0.318308
C+P	2	b	C	0.950258	0.1117	-0.0864366	0.360127	0.54013
C+P	2	b	T	0.985542	0.0945004	-0.0855421	0.278782	0.503643
C+P	2	c	C	0.650681	0.136729	-0.169517	1.23987
C+P	2	c	T	0.886907	0.111018	-0.126842	1.29593	1.43781
C+P	2	h	C	0.92404	0.102497	-0.716963	0.65688	1.06213
C+P	2	h	T	0.995802	0.0884723	-0.812539	0.714276	0.542712
C+P	2	a	C	0.879071	0.0913038	-0.198393	0.0614598	0.794379
C+P	2	a	T	0.985747	0.0910882	-0.303791	-0.00809596	0.123087
C+P	2	s	CT	0.967275	0.100255	-0.110226	0.179767	0.349534
C+P	2	v	C	0.885455	0.135563	-0.111866	0.297395
C+P	2	v	T	0.918438	0.074584	0.116403	0.034073	0.666551
C+P	2	i	CT	0.987869		-0.308233		0.278362
C+P	2	d	C	0.932188	0.0863885	0.0493406	0.120931	0.160421
C+P	2	d	T	0.983993	0.0570207	-0.373154	0.512489	0.535909
C+P+R	3	b	C	0.935239	0.114797	-0.0887051	0.282137	0.127797
C+P+R	3	b	T	0.966936	0.0924054	-0.0698894	0.190044	0.284718
C+P+R	3	c	C	0.618547	0.129975	-0.093987	0.553753
C+P+R	3	c	T	0.864785	0.0980259	0.0942336	1.04511	0.205801
C+P+R	3	h	C	0.88699	0.104628	-0.333225	0.691891
C+P+R	3	h	T	0.999149	0.0913884	-0.98252	0.95249	0.730149
C+P+R	3	a	C	0.855328	0.0846276	-0.0603343	0.102132
C+P+R	3	a	T	0.974717	0.0760084	-0.100085	0.132681	-0.158803
C+P+R	3	s	CT	0.906525	0.0923057	0.0922659	0.00895784	1.53512
C+P+R	3	v	C	0.860935	0.0791835	0.00521996	0.944329
C+P+R	3	v	T	0.925386	0.0547838	0.0429536	0.559131	0.576781
C+P+R	3	i	CT	0.955675		-0.293379		0.0462683
C+P+R	3	d	C	0.965253	0.0771154	0.0628192	0.158405	-0.936755
C+P+R	3	d	T	0.99439	0.0670022	-0.464379	-0.183147	0.153902
C+R	2	b	C	0.936006	0.116905	-0.0602366	0.216326	0.249934
C+R	2	b	T	0.979299	0.103867	-0.0537498	0.0822445	0.348218
C+R	2	c	C	0.572586	0.113396	0.302856	0.399757
C+R	2	c	T	0.867047	0.0926421	0.0118439	1.24195	2.56529
C+R	2	h	C	0.907263	0.0989016	-0.497013	0.77319	2.48965
C+R	2	h	T	1	0.0908235	-0.955303	1.00684	0.723596
C+R	2	a	C	0.87443	0.0889039	-0.208478	-0.0435871	-1.94686
C+R	2	a	T	0.986455	0.0796742	-0.272886	0.0811098	-0.171705
C+R	2	s	CT	0.934776	0.102648	0.00747065	-0.375545	-0.394282
C+R	2	v	C	0.907017	0.118686	-0.0676949	0.421275
C+R	2	v	T	0.955159	0.0807754	0.00769038	0.568851	1.42777
C+R	2	i	CT	0.966883		-0.26492		0.0974428
C+R	2	d	C	0.892795	0.0882658	0.194053	0.199831	-0.494235
C+R	2	d	T	0.969891	0.061982	-0.058961	0.0424635	0.450096
E	1	b	C	0.860088	0.0706183	0.14415
E	1	b	T	0.918334	0.0700643	0.173361
E	1	c	C	0.621115	0.0905511	0.0787723
E	1	c	T	0.907076	0.0751121	-0.192748
E	1	h	C	0.849531	0.0266918	-0.161291
E	1	h	T	1	0.0345694	-0.768264
E	1	a	C	0.785122	0.103121	-0.120862
E	1	a	T	0.963019	0.0745607	-0.203816
E	1	s	CT	0.851823	0.0599139	0.208151
E	1	v	C	0.728106	0.0683094	0.301102
E	1	v	T	0.832178	0.0664628	0.297287
E	1	i	CT	0.976993		-0.237047
E	1	d	C	0.776909	0.0829343	0.543735
E	1	d	T	0.913609	0.0684935	0.295305
E+H	2	b	C	0.933349	0.0750227	-0.096636	0.508906
E+H	2	b	T	0.972914	0.0681429	-0.109395	0.525284	0.423386
E+H	2	c	C	0.730091	0.0891034	-0.156547	0.388583
E+H	2	c	T	0.861652	0.0491366	-0.105524	0.820248
E+H	2	h	C	0.904971	0.0276772	-0.309615	0.561003
E+H	2	h	T	1	0.0319188	-0.730899	0.77521	0.50126
E+H	2	a	C	0.692502	0.134234	-0.170433	1.19589
E+H	2	a	T	0.918582	0.0706077	0.00119222	0.669664	0.228655
E+H	2	s	CT	0.92031	0.0634885	0.0262087	0.482984	0.426221
E+H	2	v	C	0.896902	0.110749	0.0448689	0.108502
E+H	2	v	T	0.934696	0.0611745	0.0607035	0.332356	0.345401
E+H	2	i	CT	1		-0.331708		-0.438655
E+H	2	d	C	0.817515	0.104471	0.454485	-0.0762385
E+H	2	d	T	0.963822	0.0973344	-0.00630249	-0.121117	-0.0702092
E+H+L	3	b	C	0.899573	0.10129	0.0696056	0.577914
E+H+L	3	b	T	0.942928	0.0839179	0.0901741	0.59269	1.00803
E+H+L	3	c	C	0.692886	0.148421	-0.305405	-0.314557
E+H+L	3	c	T	0.918468	0.16613	-0.285727	-1.80139
E+H+L	3	h	C	0.925155	0.102377	-0.716923	0.685583
E+H+L	3	h	T	1	0.121311	-0.965937	0.381631	1.41968
E+H+L	3	a	C	0.83059	0.108336	-0.310781	0.671859
E+H+L	3	a	T	0.939065	0.0510804	-0.217525	1.63556	0.240881
E+H+L	3	s	CT	0.911273	0.0661068	0.099041	0.879672
E+H+L	3	v	C	0.909522	0.127292	-0.183953	0.573031
E+H+L	3	v	T	0.944042	0.073196	-0.0216995	0.768878	0.881223
E+H+L	3	i	CT	0.958034		-0.188526		-0.0766356
E+H+L	3	d	C	0.800916	0.117358	0.434055	0.668939
E+H+L	3	d	T	0.971143	0.100405	-0.188278	0.325703	0.438388
E+H+M	3	b	C	0.938397	0.0851961	-0.0732283	0.655194
E+H+M	3	b	T	0.973502	0.0657573	-0.0932524	0.597685	0.44519
E+H+M	3	c	C	0.797808	0.119162	-0.267624	0.424515
E+H+M	3	c	T	0.919541	0.0713569	0.0113784	1.23492	0.825498
E+H+M	3	h	C	0.939579	0.0564118	-0.314883	0.862603
E+H+M	3	h	T	1	0.0471791	-0.685672	1.20843	0.976553
E+H+M	3	a	C	0.722155	0.0954704	-0.27272	-0.308948
E+H+M	3	a	T	0.932942	0.0596736	-0.253249	0.820552	0.325654
E+H+M	3	s	CT	0.975359	0.0676973	-0.186413	0.204971	0.328453
E+H+M	3	v	C	0.875753	0.0908107	-0.0258457	0.30137
E+H+M	3	v	T	0.952909	0.0783692	0.0173679	0.420867	0.189709
E+H+M	3	i	CT	0.976279		-0.43651		-0.746003
E+H+M	3	d	C	0.850721	0.119503	0.355973	0.356826
E+H+M	3	d	T	0.986235	0.125209	-0.134132	-0.452463	0.658394
E+H+Pa	3	b	C	0.940735	0.0954006	-0.0462334	0.442519
E+H+Pa	3	b	T	0.965595	0.0495548	-0.0496521	0.438943	0.0119608
E+H+Pa	3	c	C	0.715168	0.109618	-0.203022	0.66806
E+H+Pa	3	c	T	0.858382	0.065705	0.0963234	0.822648
E+H+Pa	3	h	C	0.88139	0.0675164	-0.113153	1.17435
E+H+Pa	3	h	T	0.996397	0.0387986	-0.622952	1.1835	1.17528
E+H+Pa	3	a	C	0.840787	0.120797	-0.763899	0.40134
E+H+Pa	3	a	T	0.968056	0.080562	-0.360126	0.770474	0.544336
E+H+Pa	3	s	CT	0.924448	0.0742415	0.0732301	0.49837
E+H+Pa	3	v	C	0.866498	0.108522	0.0667467	0.145561
E+H+Pa	3	v	T	0.919552	0.0768233	0.0915231	0.405605
E+H+Pa	3	i	CT	0.996463		-0.562024		-0.839651
E+H+Pa	3	d	C	0.914764	0.161916	0.106017	0.0212006
E+H+Pa	3	d	T	0.981546	0.105426	-0.212559	0.236544	0.398461
E+H+Z	3	b	C	0.936046	0.0861919	-0.0472294	0.362177
E+H+Z	3	b	T	0.955773	0.0571213	0.000899221	0.429676	0.0924325
E+H+Z	3	c	C	0.803526	0.114604	-0.282083
E+H+Z	3	c	T	0.952534	0.118804	-0.377136	0.634707
E+H+Z	3	h	C	0.920877	0.0628046	-0.270093	0.836587
E+H+Z	3	h	T	1	0.0569052	-0.799507	0.878702	0.821394
E+H+Z	3	a	C	0.754658	0.085617	-0.322031	0.218834
E+H+Z	3	a	T	0.953123	0.0760414	-0.269262	0.788055	-0.0380757
E+H+Z	3	s	CT	0.861697	0.0629656	0.232713	0.587195
E+H+Z	3	v	C	0.819209	0.0689543	0.124149	0.411486
E+H+Z	3	v	T	0.898139	0.0468754	0.112831	0.581923	0.569024
E+H+Z	3	i	CT	0.987842		-0.45772		0.0194541
E+H+Z	3	d	C	0.822041	0.0979038	0.394298	-0.293919
E+H+Z	3	d	T	0.971967	0.103912	-0.0582091	0.219634	1.08753
E+H+P	3	b	C	0.919268	0.0655676	-0.00838723	0.418861
E+H+P	3	b	T	0.961049	0.0503816	0.0114943	0.431464	-0.175003
E+H+P	3	c	C	0.61972	0.0782426	0.021809	0.250982
E+H+P	3	c	T	0.70474	0.0679484	0.235801	0.672057
E+H+P	3	h	C	0.963419	0.0261214	-0.464728	1.27567
E+H+P	3	h	T	1	0.0378003	-0.581148	1.46886	1.31294
E+H+P	3	a	C	0.925719	0.115578	-0.233174	-0.035404
E+H+P	3	a	T	0.974175	0.0443008	-0.119745	0.315827	-0.0586702
E+H+P	3	s	CT	0.904488	0.0468619	0.0971188	0.347025
E+H+P	3	v	C	0.866098	0.0467705	0.048592	0.523531
E+H+P	3	v	T	0.928819	0.0335894	0.0405566	0.609327	-0.124844
E+H+P	3	i	CT	0.961361		-0.299298		-1.77419
E+H+P	3	d	C	0.850437	0.123147	0.350603	0.273371
E+H+P	3	d	T	0.989624	0.117855	-0.215996	0.00837385	0.792291
E+H+R	3	b	C	0.935934	0.0804227	-0.0122352	0.200253
E+H+R	3	b	T	0.971564	0.0611702	-0.00910342	0.238299	-0.40298
E+H+R	3	c	C	0.617213	0.0636428	0.000894229	-0.456134
E+H+R	3	c	T	0.866871	0.0894914	0.194481	0.409756
E+H+R	3	h	C	0.915225	0.0325796	-0.229657	0.757467
E+H+R	3	h	T	0.997325	0.0524747	-0.777821	0.989748	0.871068
E+H+R	3	a	C	0.898526	0.104275	-0.0987316	-0.426601
E+H+R	3	a	T	0.970371	0.0385312	-0.0837088	0.126194	-0.54937
E+H+R	3	s	CT	0.899926	0.0525931	0.116395	0.199295
E+H+R	3	v	C	0.853433	0.0369264	0.000652478	0.253029
E+H+R	3	v	T	0.932141	0.0263612	0.0671607	0.301511	-0.61894
E+H+R	3	i	CT	0.967027		-0.320696		-2.18934
E+H+R	3	d	C	0.871626	0.0838298	0.363849	-0.261548
E+H+R	3	d	T	0.992311	0.0790498	-0.165157	0.173298	-0.240047
E+L	2	b	C	0.880174	0.0871993	0.12136	0.491593
E+L	2	b	T	0.934139	0.0727002	0.126221	0.33313	0.242536
E+L	2	c	C	0.741274	0.151068	-0.188746	0.0489916
E+L	2	c	T	0.951772	0.154627	-0.32549	-0.615336
E+L	2	h	C	0.935467	0.106028	-0.702494	0.731912
E+L	2	h	T	1	0.104396	-0.950933	0.568734	1.02567
E+L	2	a	C	0.790275	0.0996745	-0.24316	0.0132981
E+L	2	a	T	0.957013	0.0783384	-0.168036	1.24249	0.494903
E+L	2	s	CT	0.892318	0.0843789	0.150238	0.48454
E+L	2	v	C	0.816655	0.0910201	0.187276	-0.233047
E+L	2	v	T	0.909381	0.0650889	0.127467	0.293068	0.0781222
E+L	2	i	CT	0.947615		-0.51108		0.584757
E+L	2	d	C	0.810511	0.125029	0.460658	0.652791
E+L	2	d	T	0.943105	0.106032	-0.43212	-0.180783	0.335479
E+L+M	3	b	C	0.887187	0.0928554	0.104696	0.435959
E+L+M	3	b	T	0.937721	0.0677997	0.104422	0.500821	0.396693
E+L+M	3	c	C	0.724913	0.149498	-0.165187	-0.0270506
E+L+M	3	c	T	0.932316	0.161561	-0.548381	7.63467
E+L+M	3	h	C	0.941663	0.110522	-0.318197	0.595577
E+L+M	3	h	T	1	0.108571	-0.969537	0.421112	1.00256
E+L+M	3	a	C	0.781625	0.120684	-0.587307	0.0271741
E+L+M	3	a	T	0.956457	0.100862	-0.360222	1.24801	0.487206
E+L+M	3	s	CT	0.958157	0.0554416	-0.299803	0.807535	0.68529
E+L+M	3	v	C	0.872068	0.0828417	0.0258131	0.389984
E+L+M	3	v	T	0.938406	0.0583463	-0.0183575	0.653846	0.845448
E+L+M	3	i	CT	0.965747		-0.387968		-0.39458
E+L+M	3	d	C	0.848832	0.0952716	0.413667	0.249686
E+L+M	3	d	T	0.966699	0.0816239	-0.0859195	-0.562698	0.575603
E+L+Pa	3	b	C	0.91077	0.0842169	0.0180815	0.47782
E+L+Pa	3	b	T	0.943533	0.0625603	0.0489149	0.40399	0.144394
E+L+Pa	3	c	C	0.730763	0.119732	-0.139818	-0.14915
E+L+Pa	3	c	T	0.920918	0.145819	-0.206669	-1.06108
E+L+Pa	3	h	C	0.904756	0.097775	-0.174886	0.566763
E+L+Pa	3	h	T	1	0.10378	-0.830782	0.339072	0.921016
E+L+Pa	3	a	C	0.896115	0.133762	-0.388417	0.235924
E+L+Pa	3	a	T	0.967346	0.0877917	-0.322068	1.27585	1.00932
E+L+Pa	3	s	CT	0.904296	0.0762083	0.062148	0.64765
E+L+Pa	3	v	C	0.900783	0.152965	-0.160106	-0.171445
E+L+Pa	3	v	T	0.923484	0.11452	-0.0361581	-0.418633	2.12782
E+L+Pa	3	i	CT	0.974502		-0.561497		0.0435447
E+L+Pa	3	d	C	0.891348	0.141638	-0.209449	1.03436
E+L+Pa	3	d	T	0.981366	0.0963078	-0.881396	-0.0848241	-0.190414
E+L+Z	3	b	C	0.890803	0.113894	0.0744912	0.21685
E+L+Z	3	b	T	0.932254	0.0864563	0.0715955	0.188796	0.638106
E+L+Z	3	c	C	0.785244	0.159688	-0.0273729
E+L+Z	3	c	T	0.97718	0.16814	-0.696075	-1.33417
E+L+Z	3	h	C	0.943979	0.100657	-0.66702	0.563466
E+L+Z	3	h	T	1	0.109797	-0.958804	0.30343	0.985081
E+L+Z	3	a	C	0.83503	0.087037	-0.313744	0.0711484
E+L+Z	3	a	T	0.962815	0.0644978	-0.24544	1.00912	-1.27013
E+L+Z	3	s	CT	0.859785	0.0710419	0.221306	1.19579
E+L+Z	3	v	C	0.864478	0.0933723	0.000637013	0.255235
E+L+Z	3	v	T	0.908994	0.0461649	0.102486	0.696662
E+L+Z	3	i	CT	0.965809		-0.525971		0.432792
E+L+Z	3	d	C	0.750406	0.10676	0.387509	0.818503
E+L+Z	3	d	T	0.964041	0.102014	0.0542807	0.154368	0.627045
E+L+P	3	b	C	0.88624	0.0550665	0.0936928	0.371431
E+L+P	3	b	T	0.940305	0.0435944	0.0644649	0.251429	-0.559252
E+L+P	3	c	C	0.725746	0.145847	-0.109365	-0.661624
E+L+P	3	c	T	0.936142	0.153849	-0.278575	-1.5841
E+L+P	3	h	C	0.995587	0.101547	-0.732262	0.504957
E+L+P	3	h	T	1	0.103066	-0.8429	0.494778	1.01731
E+L+P	3	a	C	0.871761	0.0935996	-0.0866546	0.452361
E+L+P	3	a	T	0.966879	0.0541796	-0.0663501	1.01328	0.595207
E+L+P	3	s	CT	0.886948	0.0503048	0.154897	0.486297
E+L+P	3	v	C	0.8281	0.0575107	0.0987561	0.318689
E+L+P	3	v	T	0.917389	0.030712	0.0732648	0.429486
E+L+P	3	i	CT	0.962153		-0.26114		-1.64165
E+L+P	3	d	C	0.869259	0.123513	0.279187	0.0749637
E+L+P	3	d	T	0.995945	0.131197	-0.349321	-0.163537	1.09142
E+L+R	3	b	C	0.907153	0.0695838	0.0409463	0.215386
E+L+R	3	b	T	0.952105	0.0537907	0.0366171	0.0879622	-0.800812
E+L+R	3	c	C	0.703645	0.162583	-0.270555	-0.838414
E+L+R	3	c	T	0.944688	0.142439	-0.414008	-1.19594
E+L+R	3	h	C	0.971467	0.0877615	-0.549192	0.326435
E+L+R	3	h	T	1	0.0943122	-0.742677	0.387962	0.577335
E+L+R	3	a	C	0.895384	0.106766	-0.171134	0.266653
E+L+R	3	a	T	0.972329	0.0467715	-0.120729	0.894229	0.218804
E+L+R	3	s	CT	0.900208	0.0613425	0.106651	0.292805
E+L+R	3	v	C	0.858425	0.0591529	0.0330954	0.437357
E+L+R	3	v	T	0.921207	0.0352011	0.0654356	0.622058	-0.279061
E+L+R	3	i	CT	0.959661		-0.32597		-2.16296
E+L+R	3	d	C	0.805019	0.0859951	0.521093	0.204428
E+L+R	3	d	T	0.979287	0.0341316	-0.0528603	0.514131	-0.712339
E+M	2	b	C	0.922579	0.0864022	-0.00896275	0.483241
E+M	2	b	T	0.967954	0.0648625	-0.0343474	0.451078	0.0887549
E+M	2	c	C	0.730525	0.0756701	-0.249994	0.0661458
E+M	2	c	T	0.944027	0.0943568	-0.264302	0.764828	0.52701
E+M	2	h	C	0.941563	0.0274081	-0.404317	0.68069
E+M	2	h	T	0.999465	0.0429195	-0.639299	0.886214	0.668746
E+M	2	a	C	0.734263	0.0861573	-0.475258	-0.277463
E+M	2	a	T	0.954363	0.0741178	-0.292603	0.59665	0.0622091
E+M	2	s	CT	0.974569	0.0659897	-0.210176	0.0275587	-0.115633
E+M	2	v	C	0.877846	0.0569333	-0.0437259	0.70291
E+M	2	v	T	0.954707	0.0611406	-0.0313854	0.344412	-0.489246
E+M	2	i	CT	0.982898		-0.32694		-1.25438
E+M	2	d	C	0.832707	0.105195	0.449969	0.35215
E+M	2	d	T	0.967432	0.0964053	-0.155016	-0.0519944	0.046088
E+M+Pa	3	b	C	0.939513	0.0791372	-0.0315361	0.478112
E+M+Pa	3	b	T	0.967697	0.0603572	-0.038983	0.419699	0.0736927
E+M+Pa	3	c	C	0.669066	0.105995	-0.247281	0.986626
E+M+Pa	3	c	T	0.926934	0.116127	-0.457055	0.0988129	1.38376
E+M+Pa	3	h	C	0.889529	0.0657407	-0.187337	0.92483
E+M+Pa	3	h	T	0.999573	0.046688	-0.609174	1.12367	1.03716
E+M+Pa	3	a	C	0.717928	0.124163	-0.387669	0.433831
E+M+Pa	3	a	T	0.939112	0.0788187	-0.335061	1.02505	0.810992
E+M+Pa	3	s	CT	0.974408	0.0752542	-0.250711	0.293562	0.564329
E+M+Pa	3	v	C	0.861822	0.0943395	-0.00881814	-0.130571
E+M+Pa	3	v	T	0.929484	0.0515554	0.031633	0.26033	-0.798274
E+M+Pa	3	i	CT	0.998703		-0.573179		-1.11664
E+M+Pa	3	d	C	0.835201	0.115838	0.349081	0.369705
E+M+Pa	3	d	T	0.985928	0.125499	-0.334755	-0.413936	0.703209
E+M+Z	3	b	C	0.92568	0.108237	0.00100281	0.345194
E+M+Z	3	b	T	0.967479	0.0814118	-0.00666872	0.477011	0.431404
E+M+Z	3	c	C	0.682768	0.119851	-0.36453
E+M+Z	3	c	T	0.799713	0.135452	-0.209947	0.703221
E+M+Z	3	h	C	0.961881	0.0703153	-0.372837	1.02146
E+M+Z	3	h	T	1	0.0603378	-0.586786	1.28689	1.23743
E+M+Z	3	a	C	0.780854	0.105518	-0.212625	0.428861
E+M+Z	3	a	T	0.958832	0.0712604	-0.294092	0.979524	0.08269
E+M+Z	3	s	CT	0.965833	0.0574113	-0.14536
E+M+Z	3	v	C	0.883906	0.0871701	-0.169249	0.599259
E+M+Z	3	v	T	0.944939	0.0506006	-0.0370435	0.696019	-0.119459
E+M+Z	3	i	CT	0.980295		-0.496848		-0.595559
E+M+Z	3	d	C	0.815973	0.0860897	0.459885	-0.22957
E+M+Z	3	d	T	0.978561	0.092322	-0.107327	0.189119	-0.144205
E+M+P	3	b	C	0.916321	0.0619086	0.00266606	0.507914
E+M+P	3	b	T	0.96052	0.0505787	-0.00308903	0.46744	-0.222992
E+M+P	3	c	C	0.635362	0.104293	-0.310466	0.787674
E+M+P	3	c	T	0.833642	0.0641557	0.154627	1.56547
E+M+P	3	h	C	0.93153	0.0293018	-0.315194	1.06589
E+M+P	3	h	T	1	0.0405215	-0.786819	1.21691	0.976793
E+M+P	3	a	C	0.868925	0.0710212	0.0546504	0.2312
E+M+P	3	a	T	0.959376	0.0262959	-0.0323181	0.72352	0.103519
E+M+P	3	s	CT	0.905679	0.0440478	0.0179031	0.470148	0.148188
E+M+P	3	v	C	0.89317	0.0523458	-0.0773569	0.832766
E+M+P	3	v	T	0.9417	0.0364353	-0.0135885	0.843446	-0.329508
E+M+P	3	i	CT	0.975468		-0.351201		-1.52951
E+M+P	3	d	C	0.841728	0.0738484	0.338583	0.142169
E+M+P	3	d	T	0.992751	0.116312	-0.177349	0.308547	0.993591
E+M+R	3	b	C	0.923589	0.079748	-0.0217522	0.419085
E+M+R	3	b	T	0.965615	0.0647072	-0.0187956	0.334303	-0.296487
E+M+R	3	c	C	0.601909	0.103671	0.0717999	0.0825384
E+M+R	3	c	T	0.876313	0.0820136	0.198026	0.896254
E+M+R	3	h	C	0.937335	0.0425193	-0.353878	1.01118
E+M+R	3	h	T	1	0.0582144	-0.753031	1.13282	1.04744
E+M+R	3	a	C	0.841937	0.0727719	0.00792238	0.269787
E+M+R	3	a	T	0.969346	0.0330156	-0.0608415	0.590796	-0.139227
E+M+R	3	s	CT	0.860693	0.0299488	0.230924	0.165768
E+M+R	3	v	C	0.866806	0.0379487	0.0141792	0.576236
E+M+R	3	v	T	0.929943	0.0265845	0.0403212	0.644737	-0.610864
E+M+R	3	i	CT	0.965049		-0.352664		-1.8231
E+M+R	3	d	C	0.837788	0.0958845	0.346136	-0.349826
E+M+R	3	d	T	0.985465	0.0587679	-0.0842652	0.267522	-0.495289
E+Pa	2	b	C	0.924206	0.0746418	0.00272847	0.254344
E+Pa	2	b	T	0.966753	0.0585437	-0.0359464	0.0548704	-0.401105
E+Pa	2	c	C	0.789654	0.120122	-0.319249	0.406863
E+Pa	2	c	T	0.93365	0.104396	-0.250255	0.436155	1.01199
E+Pa	2	h	C	0.870967	0.0475764	-0.158955	1.02175
E+Pa	2	h	T	0.990318	0.0355582	-0.498087	0.974859	1.06017
E+Pa	2	a	C	0.846725	0.11328	-0.487793	0.0797983	-1.10808
E+Pa	2	a	T	0.977725	0.08256	-0.436971	0.567701	0.21352
E+Pa	2	s	CT	0.957569	0.0760359	-0.108551	0.211236	-0.155878
E+Pa	2	v	C	0.836384	0.11058	0.0201271	0.230041
E+Pa	2	v	T	0.921599	0.0732955	0.0884254	0.115255	0.50978
E+Pa	2	i	CT	0.977399		-0.40317		-1.44769
E+Pa	2	d	C	0.835327	0.100412	0.403757	0.384781
E+Pa	2	d	T	0.967853	0.111964	0.0287776	0.00245493	0.271941
E+Pa+Z	3	b	C	0.897892	0.0885276	0.0511838	0.0335895
E+Pa+Z	3	b	T	0.949258	0.0788672	0.0472441	0.0804193	0.185319
E+Pa+Z	3	c	C	0.709105	0.129889	-0.334487
E+Pa+Z	3	c	T	0.723436	0.128977	-0.277481	0.522411
E+Pa+Z	3	h	C	0.875514	0.0836712	-0.121476	0.647711
E+Pa+Z	3	h	T	0.992414	0.06815	-0.571824	0.649696	1.05291
E+Pa+Z	3	a	C	0.734914	0.121732	-0.0977293	-0.536483
E+Pa+Z	3	a	T	0.961888	0.0909548	-0.384208	0.211061	-1.13168
E+Pa+Z	3	s	CT	0.912717	0.0754904	0.125405	0.460588
E+Pa+Z	3	v	C	0.882398	0.0698494	0.0141991	-0.11112
E+Pa+Z	3	v	T	0.918934	0.0513669	0.0593204	0.0754049	-0.361222
E+Pa+Z	3	i	CT	0.982829		-0.544409		-0.752986
E+Pa+Z	3	d	C	0.844336	0.126921	0.399591	-0.415033
E+Pa+Z	3	d	T	0.966513	0.109629	-0.312453	0.311957	1.3478
E+Pa+P	3	b	C	0.917218	0.0718683	0.00142168	0.273498
E+Pa+P	3	b	T	0.960492	0.0543749	0.00159835	0.212474	-0.371634
E+Pa+P	3	c	C	0.742997	0.103096	-0.355266	0.945647
E+Pa+P	3	c	T	0.922825	0.0797274	-0.204223	1.14042
E+Pa+P	3	h	C	0.825191	0.0331193	-0.0559686	1.15421
E+Pa+P	3	h	T	0.999624	0.0353107	-0.700693	1.34325	1.41537
E+Pa+P	3	a	C	0.880974	0.108845	-0.167072	-0.270197
E+Pa+P	3	a	T	0.964663	0.0593502	-0.136394	-0.170116	-0.212919
E+Pa+P	3	s	CT	0.912504	0.0595458	0.090505	0.0540453
E+Pa+P	3	v	C	0.88222	0.0932349	-0.00939937	0.185111
E+Pa+P	3	v	T	0.938277	0.0526361	0.0245072	0.593171	0.229261
E+Pa+P	3	i	CT	0.98309		-0.508847		-1.96198
E+Pa+P	3	d	C	0.831564	0.11504	0.244697	0.471593
E+Pa+P	3	d	T	0.964341	0.0993407	-0.137084	0.15445	0.383276
E+Pa+R	3	b	C	0.90833	0.0766184	0.016643	0.153049
E+Pa+R	3	b	T	0.967744	0.0749764	-0.0125084	-0.070214	-0.42973
E+Pa+R	3	c	C	0.753072	0.123272	-0.231781	0.599316
E+Pa+R	3	c	T	0.851975	0.0707967	0.215935	0.862552
E+Pa+R	3	h	C	0.856675	0.0614422	-0.0796747	1.05033
E+Pa+R	3	h	T	0.992375	0.0471344	-0.56849	1.05653	0.832552
E+Pa+R	3	a	C	0.89623	0.115755	-0.0878078	-0.206822
E+Pa+R	3	a	T	0.964588	0.0421758	-0.0884421	-0.118403	-0.699899
E+Pa+R	3	s	CT	0.91899	0.0649427	0.0316887	-0.222303
E+Pa+R	3	v	C	0.875785	0.0577354	0.0173758	0.363053
E+Pa+R	3	v	T	0.931305	0.0329696	0.0322287	0.442701	-0.574776
E+Pa+R	3	i	CT	0.97857		-0.423349		-2.44605
E+Pa+R	3	d	C	0.882777	0.102419	0.314779	-0.709884
E+Pa+R	3	d	T	0.992558	0.0850337	-0.160201	-0.599293	-0.673148
E+Z	2	b	C	0.865846	0.0986202	0.132529	0.466138
E+Z	2	b	T	0.817366	0.088323	-0.101105	0.636388
E+Z	2	c	C	0.72178	0.128668	-0.326166
E+Z	2	c	T	0.900939	0.139926	-0.224221	-0.0967683
E+Z	2	h	C	0.84272	0.0355652	-0.204074	0.960597
E+Z	2	h	T	0.999426	0.0538583	-0.777385	0.864495	0.820507
E+Z	2	a	C	0.865671	0.0998005	-0.453404	-0.632163
E+Z	2	a	T	0.968163	0.0624988	-0.281262	0.212064	-0.790981
E+Z	2	s	CT	0.872874	0.0625435	0.0806679	0.179631
E+Z	2	v	C	0.705455	0.0825163	0.280693	-0.152224
E+Z	2	v	T	0.862419	0.0642523	0.248417	0.447297
E+Z	2	i	CT	0.99389		-0.569226		-0.166299
E+Z	2	d	C	0.812861	0.0924731	0.463376	-0.133599
E+Z	2	d	T	0.944542	0.0850058	0.154191	0.319695	-0.407796
E+Z+P	3	b	C	0.91085	0.0807975	0.0172291	0.221458
E+Z+P	3	b	T	0.957631	0.0667445	0.0249803	0.30883	-0.153685
E+Z+P	3	c	C	0.659196	0.116102	-0.834124
E+Z+P	3	c	T	0.885924	0.109603	-0.315007	1.58127
E+Z+P	3	h	C	0.940581	0.0322269	-0.414499	1.19632
E+Z+P	3	h	T	0.998748	0.0395317	-0.678567	1.45704	1.20645
E+Z+P	3	a	C	0.884904	0.0953769	-0.16462	-0.39899
E+Z+P	3	a	T	0.979828	0.065192	-0.190684	-0.0475242
E+Z+P	3	s	CT	0.883386	0.0406943	0.16475	0.158375
E+Z+P	3	v	C	0.821455	0.0408307	0.113706	0.104594
E+Z+P	3	v	T	0.908967	0.0267748	0.109665	0.337845	-0.69154
E+Z+P	3	i	CT	0.977146		-0.41881		-1.88024
E+Z+P	3	d	C	0.870311	0.0922408	0.300964	-0.0129172
E+Z+P	3	d	T	0.983824	0.11634	-0.232981	0.283506	1.87622
E+Z+R	3	b	C	0.918817	0.089457	0.0103492	0.150873
E+Z+R	3	b	T	0.963818	0.0793084	0.0240165	0.114227	-0.380042
E+Z+R	3	c	C	0.595904	0.0890359	0.0151527
E+Z+R	3	c	T	0.954286	0.104637	-0.29677	1.24506
E+Z+R	3	h	C	0.963898	0.0452415	-0.340156	1.12425
E+Z+R	3	h	T	0.994599	0.0430184	-0.689916	1.14829	0.827625
E+Z+R	3	a	C	0.909876	0.0702887	-0.349059	-0.177
E+Z+R	3	a	T	0.982214	0.0347686	-0.218026	0.42817	-0.923631
E+Z+R	3	s	CT	0.896871	0.0436273	0.134258	0.0957821
E+Z+R	3	v	C	0.853818	0.0381985	0.143042	0.230302
E+Z+R	3	v	T	0.920324	0.0278341	0.094325	0.204758	-0.873135
E+Z+R	3	i	CT	0.966365		-0.3962		-2.06196
E+Z+R	3	d	C	0.90636	0.133564	0.290832	-1.11524
E+Z+R	3	d	T	0.988995	0.0829116	-0.15479	-0.532014	0.414312
E+P	2	b	C	0.909821	0.0627253	0.0321483	0.244232
E+P	2	b	T	0.959435	0.0478139	0.00990064	0.226475	-0.658717
E+P	2	c	C	0.694265	0.118157	-0.190772	0.509049
E+P	2	c	T	0.889296	0.0857065	-0.162777	0.404373
E+P	2	h	C	0.944331	0.0262021	-0.482094	0.733734
E+P	2	h	T	1	0.0334685	-0.738659	0.915752	0.786634
E+P	2	a	C	0.892506	0.0931709	-0.288904	-0.302463
E+P	2	a	T	0.985283	0.0462438	-0.287436	0.0731326	-0.208806
E+P	2	s	CT	0.938722	0.0362654	-0.0573519	0.0720865	-0.242849
E+P	2	v	C	0.874162	0.0721404	0.0371046	0.0990711
E+P	2	v	T	0.934903	0.0339786	0.0428072	0.274595	-0.509004
E+P	2	i	CT	0.95882		-0.23584		-2.6189
E+P	2	d	C	0.855273	0.102857	0.365708	0.280471
E+P	2	d	T	0.989948	0.118855	-0.485184	0.137227	0.578681
E+P+R	3	b	C	0.923599	0.0871479	-0.00845601	0.0693747
E+P+R	3	b	T	0.964532	0.0718274	-0.0113769	0.0724891	-0.46885
E+P+R	3	c	C	0.674327	0.119664	-0.208252	-0.108967
E+P+R	3	c	T	0.884058	0.0845802	-0.0992691	-0.10581
E+P+R	3	h	C	0.947131	0.040758	-0.441894	0.689628
E+P+R	3	h	T	1	0.0471349	-0.703141	0.740475	0.612623
E+P+R	3	a	C	0.863262	0.0788285	-0.0676123	-0.0555809
E+P+R	3	a	T	0.965905	0.0406999	-0.0520642	0.0682522	-0.672573
E+P+R	3	s	CT	0.909256	0.0475452	0.083843	0.230744
E+P+R	3	v	C	0.889248	0.0621676	0.0113861	-0.0550686
E+P+R	3	v	T	0.936144	0.0314223	0.013165	0.132896	-0.822927
E+P+R	3	i	CT	0.963833		-0.359088		-2.20323
E+P+R	3	d	C	0.854123	0.06598	0.36333	-0.0613644
E+P+R	3	d	T	0.98123	0.04927	-0.103669	0.28592	-0.686556
E+R	2	b	C	0.917901	0.0747689	-0.00722854	0.143707
E+R	2	b	T	0.965018	0.061427	-0.0200437	0.0566997	-0.897476
E+R	2	c	C	0.701178	0.0842144	-0.173243	-0.298208
E+R	2	c	T	0.887101	0.0953093	-0.127478	0.233754
E+R	2	h	C	0.952247	0.0289692	-0.413811	0.639526
E+R	2	h	T	0.996087	0.0646803	-0.635233	0.607194	0.842444
E+R	2	a	C	0.914411	0.0993456	-0.409735	-0.39412
E+R	2	a	T	0.979412	0.0298488	-0.246564	0.0254712	-0.711063
E+R	2	s	CT	0.894247	0.0324488	0.142845	-0.0788807
E+R	2	v	C	0.845219	0.0519249	0.0704086	-0.00586971
E+R	2	v	T	0.932843	0.0293839	0.0354384	0.0274148	-1.32308
E+R	2	i	CT	0.966614		-0.273981		-2.96379
E+R	2	d	C	0.846744	0.0666777	0.407158	-0.0202191
E+R	2	d	T	0.987805	0.0670149	-0.163508	0.236199	-0.512566
H	1	b	C	0.937061	0.0446189	-0.0682002
H	1	b	T	0.980844	0.0451653	-0.13703
H	1	c	C	0.738349	0.100661	-0.17694
H	1	c	T	0.915028	0.089518	-0.207996
H	1	h	C	0.904673	0.0812617	-0.465892
H	1	h	T	0.994196	0.0704257	-0.56717
H	1	a	C	0.673625	0.0571203	0.0942378
H	1	a	T	0.933169	0.0392465	-0.101116
H	1	s	CT	0.881826	0.0311457	0.145084
H	1	v	C	0.880572	0.0515419	0.0137596
H	1	v	T	0.931521	0.0365321	0.0316194
H	1	i	CT	0.931788		-0.11277
H	1	d	C	0.903024	0.0691347	0.286389
H	1	d	T	0.981623	0.0601451	-0.0706673
H+L	2	b	C	0.916918	0.0800854	0.00442195	0.753969	0.923056
H+L	2	b	T	0.958531	0.05392	0.0109249	0.657001	0.54668
H+L	2	c	C	0.677175	0.128611	-0.0433289	0.121137
H+L	2	c	T	0.9454	0.140318	-0.229807	4.49355	-0.681203
H+L	2	h	C	0.92794	0.127377	-0.370506	-0.122867	0.0405669
H+L	2	h	T	0.999793	0.119111	-0.892857	-0.0743994	0.497905
H+L	2	a	C	0.795288	0.0978934	-0.177984	0.0411075
H+L	2	a	T	0.963096	0.0773264	-0.172578	0.877126	0.0348116
H+L	2	s	CT	0.909111	0.0758054	0.137407	0.116153	0.0449936
H+L	2	v	C	0.817561	0.0661267	0.0896458	0.548413
H+L	2	v	T	0.91565	0.0441317	0.0931382	0.612198	0.861246
H+L	2	i	CT	0.914813		-0.0635178		0.154932
H+L	2	d	C	0.911616	0.0528398	0.109104	1.45206	0.856105
H+L	2	d	T	0.989399	0.0353702	0.00876729	1.05713	0.558064
H+L+M	3	b	C	0.917067	0.0860037	0.00605512	0.710824	0.96316
H+L+M	3	b	T	0.955867	0.055259	0.0163393	0.753432	0.720777
H+L+M	3	c	C	0.654094	0.148865	-0.302336	0.796295
H+L+M	3	c	T	0.90894	0.150425	-0.443506	4.95268	0.240309
H+L+M	3	h	C	0.932908	0.113791	-0.214395	0.42678	1.52913
H+L+M	3	h	T	1	0.104828	-0.84232	0.413295	0.848134
H+L+M	3	a	C	0.747087	0.109223	-0.275313	0.121888
H+L+M	3	a	T	0.923077	0.0728445	-0.257811	1.48997	0.714586
H+L+M	3	s	CT	0.970447	0.0711581	-0.209855	0.643719	0.854248
H+L+M	3	v	C	0.887782	0.103922	-0.0252896	0.337426
H+L+M	3	v	T	0.935129	0.0613938	-0.00928352	0.575196	0.80503
H+L+M	3	i	CT	0.893097		-0.0263388		0.670092
H+L+M	3	d	C	0.850698	0.0473623	0.270689	1.1171	0.547605
H+L+M	3	d	T	0.974419	0.0316244	-0.0772556	1.00388	0.561646
H+L+Pa	3	b	C	0.921151	0.1035	-0.0321569	2.78778	1.15095
H+L+Pa	3	b	T	0.962821	0.0737542	-0.0423525	2.83233	3.23438
H+L+Pa	3	c	C	0.690292	0.128985	-0.146875	1.31507
H+L+Pa	3	c	T	0.911867	0.123921	-0.296402	8.61934	1.8851
H+L+Pa	3	h	C	0.923858	0.106618	-0.360572	0.772341
H+L+Pa	3	h	T	0.990865	0.101411	-0.725813	0.565648	1.05715
H+L+Pa	3	a	C	0.793004	0.0900821	-0.0622066	4.28152
H+L+Pa	3	a	T	0.952863	0.0757378	-0.251524	4.73977	4.05845
H+L+Pa	3	s	CT	0.916658	0.0856235	0.115617	4.72287	6.4031
H+L+Pa	3	v	C	0.879965	0.126208	0.0789011	2.28333	8.43471
H+L+Pa	3	v	T	0.929828	0.0855735	0.0290232	2.3592	2.72428
H+L+Pa	3	i	CT	0.983504		-0.381982		1.10128
H+L+Pa	3	d	C	0.868084	0.0625376	0.121281	4.25941	4.03289
H+L+Pa	3	d	T	0.986652	0.0422629	-0.233355	4.19285	4.01952
H+L+Z	3	b	C	0.909579	0.108322	0.0265927	-1.89729	1.62197
H+L+Z	3	b	T	0.955377	0.0800335	0.0226346	-1.66685	-1.23523
H+L+Z	3	c	C	0.686141	0.143707	-0.217513
H+L+Z	3	c	T	0.890157	0.140029	-0.273129	4.08462
H+L+Z	3	h	C	0.8927	0.0969077	-0.232619	0.364515
H+L+Z	3	h	T	0.999501	0.0817296	-0.764554	0.682967	0.314637
H+L+Z	3	a	C	0.841963	0.110103	-0.286706	-1.92817
H+L+Z	3	a	T	0.982975	0.0983568	-0.282402	-1.83494	-1.2094
H+L+Z	3	s	CT	0.939227	0.0755796	-0.0362943	-5.1292
H+L+Z	3	v	C	0.835971	0.0943537	0.0599086	-2.57863
H+L+Z	3	v	T	0.92712	0.0891808	0.0322175	-2.63966	-2.99975
H+L+Z	3	i	CT	0.95566		-0.246418		0.444177
H+L+Z	3	d	C	0.900118	0.0523232	0.189447	-1.88567	-2.36099
H+L+Z	3	d	T	0.987101	0.0407588	-0.229162	-1.9925	-2.4246
H+L+P	3	b	C	0.893551	0.0822979	0.100425	0.460949	1.06521
H+L+P	3	b	T	0.940484	0.0500699	0.0909286	0.377334	0.0682025
H+L+P	3	c	C	0.734581	0.153221	-0.232986	0.774223
H+L+P	3	c	T	0.920667	0.125302	-0.273327	0.542325	0.792276
H+L+P	3	h	C	0.833206	0.0852949	-0.0945441	0.520169
H+L+P	3	h	T	1	0.0929993	-0.883453	0.738531	0.834438
H+L+P	3	a	C	0.853087	0.0908301	-0.0954021	0.652708
H+L+P	3	a	T	0.977198	0.0756787	-0.138253	0.525619	0.636488
H+L+P	3	s	CT	0.90247	0.0680606	0.154697	0.529589	1.14845
H+L+P	3	v	C	0.839486	0.0748697	0.0814041	0.0380295
H+L+P	3	v	T	0.930707	0.0443889	0.0271341	0.299016	0.267359
H+L+P	3	i	CT	0.946336		-0.137879		0.00442639
H+L+P	3	d	C	0.878606	0.0502597	0.222168	1.15145	0.705314
H+L+P	3	d	T	0.984271	0.0276084	-0.166868	0.720143	0.385456
H+L+R	3	b	C	0.915352	0.0943337	0.0297617	0.352861	0.314542
H+L+R	3	b	T	0.958302	0.0726716	0.0122495	0.184084	0.0301268
H+L+R	3	c	C	0.691355	0.139488	-0.140279	0.355728
H+L+R	3	c	T	0.916307	0.134972	-0.323632	4.80454	-0.268927
H+L+R	3	h	C	0.956388	0.109954	-0.355377	0.568752
H+L+R	3	h	T	0.996821	0.0902096	-0.919234	0.831343	0.809441
H+L+R	3	a	C	0.841307	0.0730454	-0.084539	0.571025
H+L+R	3	a	T	0.972014	0.0681528	-0.116305	0.50496	0.334552
H+L+R	3	s	CT	0.899115	0.075628	0.148146	0.298962	-0.588777
H+L+R	3	v	C	0.861859	0.0593704	0.0128576	0.490557
H+L+R	3	v	T	0.934215	0.0350078	0.01258	0.501861	0.221266
H+L+R	3	i	CT	0.94659		-0.18836		-0.141178
H+L+R	3	d	C	0.890852	0.0701031	0.192088	0.856773	0.119611
H+L+R	3	d	T	0.977699	0.0360171	-0.111459	0.230965	0.0283024
H+M	2	b	C	0.926337	0.0637876	-0.048137	0.0921405	0.133748
H+M	2	b	T	0.968873	0.0457058	-0.0694451	0.050483	-0.023168
H+M	2	c	C	0.755804	0.120555	-0.30852	0.0748919
H+M	2	c	T	0.961857	0.0959746	-0.301363	0.0268513	0.468026
H+M	2	h	C	0.953	0.079022	-0.524271	0.0489957	0.276773
H+M	2	h	T	0.995276	0.0570199	-0.638755	0.31361	0.00349224
H+M	2	a	C	0.704417	0.107931	-0.263357	0.476353
H+M	2	a	T	0.923245	0.0672829	-0.117544	0.360851	0.443833
H+M	2	s	CT	0.981089	0.0761707	-0.218076	0.317256	0.331785
H+M	2	v	C	0.862748	0.0691439	0.0467973	0.215438
H+M	2	v	T	0.939739	0.0466913	0.0344083	0.279215	0.293933
H+M	2	i	CT	0.992597		-0.405483		0.465201
H+M	2	d	C	0.909581	0.0759552	0.142827	0.000113106	-0.385294
H+M	2	d	T	0.985218	0.0784737	-0.158047	0.0985136	0.552709
H+M+Pa	3	b	C	0.928937	0.0535569	-0.0807133	2.8349	2.02064
H+M+Pa	3	b	T	0.973873	0.044079	-0.0868547	2.52883	2.37926
H+M+Pa	3	c	C	0.74601	0.105503	-0.260353	1.74859
H+M+Pa	3	c	T	0.95735	0.0994166	-0.349676	8.24187	1.67867
H+M+Pa	3	h	C	0.891936	0.0779045	-0.143762	0.365794
H+M+Pa	3	h	T	0.977236	0.0578152	-0.645595	0.406785	0.342084
H+M+Pa	3	a	C	0.751583	0.105379	-0.683668	4.5
H+M+Pa	3	a	T	0.958697	0.0906851	-0.531505	4.45669	4.49144
H+M+Pa	3	s	CT	0.979361	0.0818388	-0.20241	1.14165	0.349163
H+M+Pa	3	v	C	0.897929	0.107202	-0.0314445	2.34954
H+M+Pa	3	v	T	0.94789	0.0709999	-0.0412104	2.42933	2.39701
H+M+Pa	3	i	CT	0.994135		-0.480912		0.578613
H+M+Pa	3	d	C	0.872672	0.0796259	0.251325	2.41776	2.28791
H+M+Pa	3	d	T	0.986169	0.068158	-0.110666	2.34126	2.60435
H+M+Z	3	b	C	0.950595	0.0912999	-0.231726	-1.77622	-0.791483
H+M+Z	3	b	T	0.97519	0.0548896	-0.19509	-1.6638	-1.71504
H+M+Z	3	c	C	0.697269	0.0920968	-0.188345
H+M+Z	3	c	T	0.887283	0.0805299	-0.176652	-0.327362
H+M+Z	3	h	C	0.911092	0.0785825	-0.235366	0.415888
H+M+Z	3	h	T	0.980901	0.0667755	-0.52723	0.819093	0.532926
H+M+Z	3	a	C	0.811339	0.0942878	-0.673275	-1.73867
H+M+Z	3	a	T	0.970751	0.085108	-0.381643	-2.51837	-1.32853
H+M+Z	3	s	CT	0.982523	0.0638886	-0.167722
H+M+Z	3	v	C	0.876835	0.116605	0.0249487	-1.96985
H+M+Z	3	v	T	0.930922	0.0824648	0.0158735	-1.90963	-1.83458
H+M+Z	3	i	CT	0.997038		-0.251717		0.681397
H+M+Z	3	d	C	0.876953	0.0724266	0.244649	-2.06164	-2.38431
H+M+Z	3	d	T	0.983629	0.0688803	-0.161026	-1.91506	-1.57882
H+M+P	3	b	C	0.917219	0.0757142	0.00280839	0.673145	0.414211
H+M+P	3	b	T	0.965199	0.0584353	0.00571395	0.594735	0.446833
H+M+P	3	c	C	0.644369	0.101574	-0.0510083	0.861757
H+M+P	3	c	T	0.879556	0.0878134	-0.114679	0.86551	0.949992
H+M+P	3	h	C	0.922466	0.0822879	-0.471614	0.635966
H+M+P	3	h	T	0.99977	0.0703463	-0.777615	0.915685	0.975537
H+M+P	3	a	C	0.856466	0.0764458	-0.0714846	0.630616
H+M+P	3	a	T	0.974136	0.0472469	-0.111953	0.693864	0.483278
H+M+P	3	s	CT	0.911183	0.0437701	0.0464324	0.773977	0.752357
H+M+P	3	v	C	0.866434	0.0563724	-0.0209026	0.607626
H+M+P	3	v	T	0.932647	0.038603	-0.00377306	0.659002	0.620804
H+M+P	3	i	CT	0.951733		-0.207841		0.5626
H+M+P	3	d	C	0.866187	0.0675679	0.268227	0.401377	0.429001
H+M+P	3	d	T	0.970444	0.0485938	-0.0791279	0.655039	0.609726
H+M+R	3	b	C	0.933779	0.10449	-0.00352811	0.314533	0.977181
H+M+R	3	b	T	0.969304	0.0771534	0.000302875	0.344935	0.379846
H+M+R	3	c	C	0.603245	0.084299	0.0201396	0.71945
H+M+R	3	c	T	0.869692	0.0745939	-0.12495	1.04155	0.125367
H+M+R	3	h	C	0.879281	0.0802431	-0.195716	0.264884
H+M+R	3	h	T	1	0.0681589	-0.835806	0.508312	0.442851
H+M+R	3	a	C	0.83485	0.0692829	-0.0691769	0.568363
H+M+R	3	a	T	0.973786	0.0604509	-0.110128	0.623578	0.457104
H+M+R	3	s	CT	0.873276	0.0274671	0.197019	0.735614
H+M+R	3	v	C	0.864759	0.0382164	0.0264263	0.773434
H+M+R	3	v	T	0.92997	0.0262695	0.03824	0.730595	0.406825
H+M+R	3	i	CT	0.968683		-0.23789		0.594409
H+M+R	3	d	C	0.881752	0.0765612	0.232179	0.162842	-0.33592
H+M+R	3	d	T	0.979901	0.0620805	-0.10223	0.139525	0.342351
H+Pa	2	b	C	0.94451	0.0655276	-0.0656689	0.776384	0.671997
H+Pa	2	b	T	0.973074	0.0383275	-0.0768731	0.601648	0.402996
H+Pa	2	c	C	0.755425	0.121562	-0.200633	0.144879
H+Pa	2	c	T	0.921593	0.0915454	-0.24238	5.18093	0.198509
H+Pa	2	h	C	0.874928	0.089252	-0.127357	0.379211
H+Pa	2	h	T	0.981675	0.048178	-0.542026	0.466938	0.413385
H+Pa	2	a	C	0.866366	0.129606	-0.747466	0.312048
H+Pa	2	a	T	0.990269	0.0877745	-0.432325	0.273946	0.596504
H+Pa	2	s	CT	0.928382	0.0601497	0.0614114	0.30331	0.248011
H+Pa	2	v	C	0.883948	0.101639	-0.208158	0.536629	2.17676
H+Pa	2	v	T	0.937625	0.0771871	0.00534684	0.494648	0.477121
H+Pa	2	i	CT	1		-0.631376		0.495668
H+Pa	2	d	C	0.909287	0.0671028	0.11519	0.184682	0.144944
H+Pa	2	d	T	0.982818	0.0587574	-0.197894	0.102808	0.302738
H+Pa+Z	3	b	C	0.94594	0.0970694	-0.0723084	0.157754	0.767524
H+Pa+Z	3	b	T	0.971794	0.0657063	-0.0262917	0.227232	0.423354
H+Pa+Z	3	c	C	0.695702	0.105857	-0.209772
H+Pa+Z	3	c	T	0.923865	0.0921778	-0.352852	5.93986
H+Pa+Z	3	h	C	0.874039	0.0717414	-0.171867	0.524455
H+Pa+Z	3	h	T	1	0.068071	-0.652599	0.831936	0.547511
H+Pa+Z	3	a	C	0.814619	0.0985825	-0.159855	-0.197728
H+Pa+Z	3	a	T	0.975605	0.0870796	-0.480551	-0.0964386	-0.184333
H+Pa+Z	3	s	CT	0.922894	0.0648329	0.0829438	0.310994
H+Pa+Z	3	v	C	0.88836	0.114806	-0.064455	-0.239882
H+Pa+Z	3	v	T	0.9223	0.0719187	0.0770061	0.0467615	0.0214387
H+Pa+Z	3	i	CT	1		-0.492254		0.731607
H+Pa+Z	3	d	C	0.881578	0.0747014	0.237628	-0.21465	-0.285679
H+Pa+Z	3	d	T	0.984245	0.0455408	-0.172195	-0.137184	-0.122094
H+Pa+P	3	b	C	0.927352	0.0924757	-0.00997865	2.85818	1.01681
H+Pa+P	3	b	T	0.966081	0.0727257	0.00856118	2.76831	2.9453
H+Pa+P	3	c	C	0.686514	0.0995152	-0.151152	1.96607
H+Pa+P	3	c	T	0.914402	0.0863471	-0.223013	2.04577	0.569946
H+Pa+P	3	h	C	0.80784	0.054842	-0.0224633	0.663375
H+Pa+P	3	h	T	0.994078	0.0662912	-0.460343	0.773218	0.830051
H+Pa+P	3	a	C	0.917471	0.0726617	-0.192513	4.53125
H+Pa+P	3	a	T	0.991846	0.059817	-0.239678	4.23471	4.33333
H+Pa+P	3	s	CT	0.883672	0.0426394	0.178659	4.9222
H+Pa+P	3	v	C	0.894157	0.10216	-0.0140421	2.73877
H+Pa+P	3	v	T	0.938388	0.054916	-0.16734	3.29271	2.94635
H+Pa+P	3	i	CT	0.998693		-0.647503		0.264127
H+Pa+P	3	d	C	0.870753	0.0593203	0.270222	2.67589	2.6432
H+Pa+P	3	d	T	0.978392	0.0428434	-0.109951	2.70047	2.65719
H+Pa+R	3	b	C	0.922947	0.0916018	0.00511263	2.61195	0.58889
H+Pa+R	3	b	T	0.963139	0.072217	0.0279118	2.48085	2.44541
H+Pa+R	3	c	C	0.654623	0.0953341	-0.0786217	1.30854
H+Pa+R	3	c	T	0.898998	0.0868358	-0.194011	1.52773	0.956988
H+Pa+R	3	h	C	0.872494	0.0449266	-0.204297	0.405137
H+Pa+R	3	h	T	0.97746	0.0390902	-0.604041	0.793742	0.323688
H+Pa+R	3	a	C	0.859234	0.0774796	-0.1102	3.94807
H+Pa+R	3	a	T	0.983696	0.0693875	-0.197118	3.60337	3.62708
H+Pa+R	3	s	CT	0.893417	0.0661345	0.150612	5.01286	3.359
H+Pa+R	3	v	C	0.863488	0.0614894	0.000665559	3.27614
H+Pa+R	3	v	T	0.938603	0.0348526	0.0355466	3.02608	1.97379
H+Pa+R	3	i	CT	0.983899		-0.312142		-0.0770328
H+Pa+R	3	d	C	0.856955	0.0659968	0.266091	2.35218	2.03607
H+Pa+R	3	d	T	0.974063	0.0408279	-0.0693555	2.21135	2.11588
H+Z	2	b	C	0.930533	0.0843956	0.0223065	-0.140526	0.438815
H+Z	2	b	T	0.954048	0.0529613	0.0459094	-0.109914	-0.0985259
H+Z	2	c	C	0.757813	0.111792	-0.251993
H+Z	2	c	T	0.95097	0.118699	-0.371835	-0.117023
H+Z	2	h	C	0.907591	0.0914637	-0.321744	0.320826
H+Z	2	h	T	0.994739	0.0717197	-0.663749	0.53773	0.400172
H+Z	2	a	C	0.857017	0.0970248	-0.421666	-0.175957
H+Z	2	a	T	0.977112	0.0846366	-0.338255	0.190405	-0.784167
H+Z	2	s	CT	0.860724	0.0331651	0.248333	-0.124298
H+Z	2	v	C	0.779972	0.0636977	0.207756	-0.101919
H+Z	2	v	T	0.838776	0.0550907	0.173464	0.195948	0.670006
H+Z	2	i	CT	0.963842		-0.218419		0.266977
H+Z	2	d	C	0.896676	0.0844059	0.243872	-0.543256	-0.164563
H+Z	2	d	T	0.984435	0.0578824	-0.118791	-0.160228	-0.411589
H+Z+P	3	b	C	0.923817	0.0898968	-0.0038128	-1.94872	0.600077
H+Z+P	3	b	T	0.969018	0.0697523	0.0192817	-1.85425	-1.91278
H+Z+P	3	c	C	0.706398	0.108217	-0.182997
H+Z+P	3	c	T	0.892952	0.0827986	-0.166454	-0.190476
H+Z+P	3	h	C	0.905337	0.0744104	-0.221943	0.738443
H+Z+P	3	h	T	0.997038	0.0801772	-0.657955	1.17266	1.11034
H+Z+P	3	a	C	0.924998	0.0959927	-0.349761	-3.55391
H+Z+P	3	a	T	0.984887	0.042496	-0.233502	-2.67462	-3.81319
H+Z+P	3	s	CT	0.914941	0.0659822	0.0606758	-5.95384
H+Z+P	3	v	C	0.878079	0.118223	-0.182897	-1.88747
H+Z+P	3	v	T	0.948644	0.0445722	-0.0194108	-1.10407	-0.88924
H+Z+P	3	i	CT	0.986954		-0.308982		0.243406
H+Z+P	3	d	C	0.883476	0.0611063	0.231873	-2.30809	-2.4011
H+Z+P	3	d	T	0.973422	0.035099	-0.060575	-2.22416	-2.43141
H+Z+R	3	b	C	0.921097	0.103217	0.00702751	-2.03773	0.665407
H+Z+R	3	b	T	0.966995	0.0826662	0.00330488	-2.08788	-2.12264
H+Z+R	3	c	C	0.633405	0.0880104	-0.0370529
H+Z+R	3	c	T	0.865455	0.0858106	-0.100019	0.165518
H+Z+R	3	h	C	0.910416	0.0657289	-0.257887	0.701879
H+Z+R	3	h	T	1	0.0663725	-0.794819	1.16431	0.739716
H+Z+R	3	a	C	0.863499	0.0813678	-0.120418	-1.79013
H+Z+R	3	a	T	0.988201	0.0573807	-0.192602	-1.198	-1.74502
H+Z+R	3	s	CT	0.916557	0.0762942	0.049085	-5.81226
H+Z+R	3	v	C	0.859926	0.0587107	0.0564698	-2.11283
H+Z+R	3	v	T	0.927825	0.0330838	0.0570674	-1.04361	-1.35581
H+Z+R	3	i	CT	0.975682		-0.255323		0.32658
H+Z+R	3	d	C	0.890737	0.0642216	0.223578	-2.66207	-3.39381
H+Z+R	3	d	T	0.979237	0.0565126	-0.0973126	-3.0866	-2.85413
H+P	2	b	C	0.902968	0.0724221	0.0346017	0.470879	-0.186482
H+P	2	b	T	0.951026	0.0521895	0.0381871	0.425291	0.158854
H+P	2	c	C	0.672763	0.0888772	-0.081089	0.00942119
H+P	2	c	T	0.916594	0.0939275	-0.127113	0.122446	1.12126
H+P	2	h	C	0.93726	0.0720619	-0.348321	0.337813
H+P	2	h	T	0.997852	0.0611243	-0.716648	0.562263	0.570138
H+P	2	a	C	0.894077	0.0483154	-0.236722	0.277093
H+P	2	a	T	0.987436	0.037824	-0.276621	0.367838	0.117467
H+P	2	s	CT	0.905475	0.039102	0.117436	0.622199	0.353813
H+P	2	v	C	0.752333	0.0340352	0.146027	0.88773
H+P	2	v	T	0.927547	0.0276026	-0.0049554	1.00172	1.18311
H+P	2	i	CT	0.934729		-0.145303		-0.278789
H+P	2	d	C	0.92601	0.0529052	0.143989	0.188461	-0.293824
H+P	2	d	T	0.98524	0.0384381	-0.173747	-0.00795096	-0.176818
H+P+R	3	b	C	0.921642	0.104	0.00523359	0.262982	0.467125
H+P+R	3	b	T	0.96656	0.0873746	0.000636474	0.203171	0.338326
H+P+R	3	c	C	0.620036	0.111726	0.010218	0.806339
H+P+R	3	c	T	0.883295	0.0884415	-0.129493	0.447245	-0.00674996
H+P+R	3	h	C	0.913072	0.0679642	-0.352259	0.176131
H+P+R	3	h	T	0.997593	0.054981	-0.762449	0.474728	0.196202
H+P+R	3	a	C	0.869676	0.0821414	-0.0825199	0.753229
H+P+R	3	a	T	0.979549	0.067882	-0.128624	0.528448	0.406818
H+P+R	3	s	CT	0.906276	0.0665559	0.0923757	0.523277
H+P+R	3	v	C	0.881341	0.0384823	-0.0114589	0.498284
H+P+R	3	v	T	0.941325	0.0262161	0.00294851	0.353904	0.15932
H+P+R	3	i	CT	0.93636		-0.100113		0.217104
H+P+R	3	d	C	0.858601	0.0473302	0.241863	-0.0391974	-0.445273
H+P+R	3	d	T	0.98406	0.0455003	-0.157376	-0.191673	-0.198701
H+R	2	b	C	0.932199	0.100359	-0.0416367	0.279109	0.359355
H+R	2	b	T	0.972773	0.0860975	-0.0151735	0.0237952	0.0845827
H+R	2	c	C	0.655059	0.107481	0.0341449	0.409724
H+R	2	c	T	0.896511	0.0768938	-0.0890757	0.097692	0.489531
H+R	2	h	C	0.909506	0.0535193	-0.248549	-0.107293
H+R	2	h	T	0.999764	0.059272	-0.695775	0.354711	0.100507
H+R	2	a	C	0.909803	0.0798509	-0.381206	0.1562
H+R	2	a	T	0.989837	0.0613649	-0.29964	0.262671	0.0583941
H+R	2	s	CT	0.914188	0.0778554	0.102961	0.445075	-0.0930473
H+R	2	v	C	0.865537	0.0387715	0.0415186	0.510907
H+R	2	v	T	0.942617	0.0262095	0.0319641	0.396477	0.118567
H+R	2	i	CT	0.965541		-0.212476		-0.335571
H+R	2	d	C	0.931248	0.0607315	0.104074	-0.18062	-1.06851
H+R	2	d	T	0.988559	0.0630738	-0.204542	-0.53914	-0.256009
L	1	b	C	0.894182	0.0921017	0.064091
L	1	b	T	0.940739	0.0672521	0.0624528
L	1	c	C	0.692011	0.152213	-0.0397488
L	1	c	T	0.927058	0.151593	-0.194506
L	1	h	C	0.967446	0.119301	-0.632999
L	1	h	T	1	0.117285	-0.802582
L	1	a	C	0.813146	0.105416	-0.254877
L	1	a	T	0.966345	0.0860464	-0.214384
L	1	s	CT	0.903805	0.0678992	0.0704154
L	1	v	C	0.912016	0.105903	-0.0706436
L	1	v	T	0.947944	0.0701315	-0.0310728
L	1	i	CT	0.947067		-0.297063
L	1	d	C	0.907218	0.0427213	0.164174
L	1	d	T	0.988828	0.042521	-0.0469141
L+M	2	b	C	0.884701	0.0878417	0.09079	0.397158	1.21659
L+M	2	b	T	0.93924	0.0618361	0.0885628	0.322935	0.392125
L+M	2	c	C	0.679314	0.123959	-0.0663818	-0.444403
L+M	2	c	T	0.938007	0.137307	-0.215313	0.0528253	-0.309233
L+M	2	h	C	0.949522	0.123269	-0.54624	-0.129486	0.814492
L+M	2	h	T	1	0.124843	-0.844126	-0.211404	0.433328
L+M	2	a	C	0.798932	0.143839	-0.581	-0.010244
L+M	2	a	T	0.963345	0.102367	-0.270508	0.872206	0.520499
L+M	2	s	CT	0.95539	0.0831462	-0.196711	0.519923	0.972412
L+M	2	v	C	0.855898	0.110464	0.0190634	0.339439
L+M	2	v	T	0.931757	0.068838	0.0477155	0.360436	0.678729
L+M	2	i	CT	0.90885		-0.140298		0.463198
L+M	2	d	C	0.914282	0.0537039	0.139353	0.86859	0.520602
L+M	2	d	T	0.964287	0.0588549	0.0609629	0.671134	0.921551
L+M+Pa	3	b	C	0.915986	0.0970704	0.0148122	0.593501	0.801276
L+M+Pa	3	b	T	0.953243	0.0694815	0.0166353	0.499103	0.736195
L+M+Pa	3	c	C	0.691524	0.139693	-0.182877	0.00169756
L+M+Pa	3	c	T	0.908462	0.1341	-0.205556	0.534171	0.306523
L+M+Pa	3	h	C	0.923273	0.120687	-0.449603	0.187475	1.91492
L+M+Pa	3	h	T	0.98859	0.117069	-0.721703	0.116853	0.838704
L+M+Pa	3	a	C	0.883244	0.112581	-0.747556	0.77622
L+M+Pa	3	a	T	0.945301	0.0578541	-0.403789	1.08398	0.693949
L+M+Pa	3	s	CT	0.962212	0.0705586	-0.15064	0.466366	0.766249
L+M+Pa	3	v	C	0.86112	0.138302	-0.229353	-0.643046
L+M+Pa	3	v	T	0.918066	0.0993513	-0.0504742	-0.495494	0.791041
L+M+Pa	3	i	CT	0.954435		-0.658956		1.37896
L+M+Pa	3	d	C	0.878754	0.0437243	0.218844	0.988284	0.455522
L+M+Pa	3	d	T	0.979339	0.0488856	-0.165412	1.00895	0.983138
L+M+Z	3	b	C	0.891295	0.108428	0.0581854	0.00705619	2.33709
L+M+Z	3	b	T	0.95155	0.0903919	0.0307435	0.0930777	0.745149
L+M+Z	3	c	C	0.704326	0.144756	-0.233841
L+M+Z	3	c	T	0.932423	0.146993	-0.426139	0.355907
L+M+Z	3	h	C	0.923312	0.105575	-0.819038	0.486116
L+M+Z	3	h	T	1	0.115317	-1	0.334425	0.716812
L+M+Z	3	a	C	0.733964	0.0593496	-0.345484	-0.251881
L+M+Z	3	a	T	0.955304	0.0648942	-0.379972	1.51764	-0.800019
L+M+Z	3	s	CT	0.962116	0.0842759	-0.270808
L+M+Z	3	v	C	0.870378	0.0975932	0.119917	-0.0785026
L+M+Z	3	v	T	0.920939	0.0602813	0.0594326	0.266249	0.559877
L+M+Z	3	i	CT	0.939087		-0.16957		0.558922
L+M+Z	3	d	C	0.855112	0.072087	0.268976	0.651123	0.46148
L+M+Z	3	d	T	0.972513	0.0321484	-0.0524825	0.786062	0.354215
L+M+P	3	b	C	0.876419	0.0840802	0.148946	0.365224	0.690603
L+M+P	3	b	T	0.928948	0.0527236	0.0957684	0.351853	0.196314
L+M+P	3	c	C	0.693755	0.157203	-0.349713	0.58636
L+M+P	3	c	T	0.908988	0.129238	-0.320189	0.580573	-0.23709
L+M+P	3	h	C	0.912877	0.110177	-0.638638	0.553389	0.386069
L+M+P	3	h	T	1	0.113424	-0.938112	0.376999	0.836055
L+M+P	3	a	C	0.799738	0.0571507	0.0276251	0.826597
L+M+P	3	a	T	0.976197	0.0558024	-0.0723997	0.952214	0.683508
L+M+P	3	s	CT	0.90165	0.0606709	0.0317343	0.708668	0.568694
L+M+P	3	v	C	0.833549	0.108588	0.12919	0.090683
L+M+P	3	v	T	0.913997	0.0451809	0.0885889	0.471557	0.386507
L+M+P	3	i	CT	0.910748		-0.0811206		0.0428796
L+M+P	3	d	C	0.861514	0.0601723	0.223206	1.04094	0.924879
L+M+P	3	d	T	0.978635	0.0346225	-0.109786	1.31102	1.02122
L+M+R	3	b	C	0.856554	0.0848478	0.176587	0.137051
L+M+R	3	b	T	0.929303	0.0684077	0.128462	0.112471	0.068267
L+M+R	3	c	C	0.708565	0.155792	-0.119442	0.271929
L+M+R	3	c	T	0.915961	0.123527	-0.284511	4.83943	-0.627877
L+M+R	3	h	C	0.889185	0.0751858	-0.343029	0.730554	-0.283516
L+M+R	3	h	T	1	0.0984211	-0.901192	0.946937	0.930789
L+M+R	3	a	C	0.81068	0.0526943	-0.0254701	0.497624
L+M+R	3	a	T	0.983958	0.0716886	-0.146719	0.627895	0.502563
L+M+R	3	s	CT	0.838933	0.0568147	0.260752	0.691363
L+M+R	3	v	C	0.803391	0.0668784	0.0279406	0.393219
L+M+R	3	v	T	0.928449	0.0324006	0.0627894	0.608811	0.104865
L+M+R	3	i	CT	0.919402		-0.102714		0.656185
L+M+R	3	d	C	0.872971	0.0612987	0.239203	1.13818	0.815155
L+M+R	3	d	T	0.97099	0.04763	-0.0219478	0.896829	0.880235
L+Pa	2	b	C	0.906535	0.0972718	0.0333989	0.595395	1.4706
L+Pa	2	b	T	0.946926	0.0642889	0.0160944	0.399847	0.493455
L+Pa	2	c	C	0.707619	0.129712	-0.102998	-0.367365
L+Pa	2	c	T	0.941765	0.142263	-0.182056	-0.293167	0.00527043
L+Pa	2	h	C	0.869307	0.0977053	-0.113867	-0.451411	-0.477337
L+Pa	2	h	T	0.991657	0.110822	-0.547668	-0.228408	0.311178
L+Pa	2	a	C	0.890459	0.116458	-0.558781	0.582514
L+Pa	2	a	T	0.983588	0.0893477	-0.35479	0.323869	0.245896
L+Pa	2	s	CT	0.970526	0.0819059	-0.171367	0.340412	0.308599
L+Pa	2	v	C	0.801616	0.102348	0.0728403	1.02172
L+Pa	2	v	T	0.950907	0.123274	0.0215331	-0.688738	0.943186
L+Pa	2	i	CT	0.992536		-0.539738		1.05717
L+Pa	2	d	C	0.92508	0.035878	0.0857955	0.739509	0.508841
L+Pa	2	d	T	0.990553	0.0384852	-0.248374	0.255283	0.232102
L+Pa+Z	3	b	C	0.885316	0.104088	0.0995931	-0.0692168
L+Pa+Z	3	b	T	0.929024	0.0881111	0.101845	-0.254398	0.666555
L+Pa+Z	3	c	C	0.706317	0.140169	-0.190987
L+Pa+Z	3	c	T	0.930384	0.144668	-0.318232	0.460547
L+Pa+Z	3	h	C	0.902085	0.10832	-0.152022	0.147074
L+Pa+Z	3	h	T	1	0.113471	-1	0.0500586	0.418656
L+Pa+Z	3	a	C	0.855768	0.0948882	-0.47256	0.267816
L+Pa+Z	3	a	T	0.974959	0.0835168	-0.473217	0.910238	-0.880234
L+Pa+Z	3	s	CT	0.926082	0.0883815	0.060883	0.70571
L+Pa+Z	3	v	C	0.807707	0.101671	0.0777603	-0.627887
L+Pa+Z	3	v	T	0.891318	0.0791849	0.177314	-0.428513	1.40899
L+Pa+Z	3	i	CT	0.985753		-0.287036		0.699697
L+Pa+Z	3	d	C	0.907454	0.0559562	0.160069	0.490455	0.622136
L+Pa+Z	3	d	T	0.984818	0.0408511	-0.287319	0.470361	0.511114
L+Pa+P	3	b	C	0.909983	0.0936522	-0.0425185	0.402881	0.0900254
L+Pa+P	3	b	T	0.955174	0.0715512	0.0296112	0.295554	0.33605
L+Pa+P	3	c	C	0.676724	0.142324	-0.16714	0.532666
L+Pa+P	3	c	T	0.889562	0.126966	-0.198309	0.278069	0.59964
L+Pa+P	3	h	C	0.912126	0.0857831	-0.159263	0.138865	0.123593
L+Pa+P	3	h	T	1	0.0949899	-0.710481	0.34758	0.312772
L+Pa+P	3	a	C	0.887141	0.0832804	0.0320932	0.892846
L+Pa+P	3	a	T	0.978432	0.0609155	0.00721637	0.837692	0.63187
L+Pa+P	3	s	CT	0.931792	0.0904098	-0.132485	0.424434	0.754338
L+Pa+P	3	v	C	0.913406	0.158776	-0.446304	-1.07535
L+Pa+P	3	v	T	0.966264	0.125469	-0.149539	-0.336161	1.30265
[truncated: 451 more rows]
