# Supplementary material for: Systematic measurement of combination-drug landscapes to predict in vivo treatment outcomes for tuberculosis
Source: Cell Syst. 2021 Nov 17;12(11):1046–1063.e7. doi: 10.1016/j.cels.2021.08.004 (PMC8617591; doi:10.1016/j.cels.2021.08.004)
Supplement: Data S3. PC class separation and feature contributions for RMM and BHeB outcomes — Microsoft Excel workbook with C1 and C0 combinations compared for each PC separately using the Wilcoxon rank sum test and percent contribution to each PC of each DiaMOND compendium feature. PCA transformed labeled (by RMM or BHeB) data were used. Wilcoxon test statistics and p values and PC contribution for each in vivo outcome are each a separate tab in the workbook. [file mmc4.xlsx]

## Sheet: RMM
Combination 1 letter	Drug number	Class	Combination class	References
BL	2	C1	Training	(Xu et al., 2019)
BPa	2	C1	Training	(Li et al., 2017, Xu et al., 2019)
BZ	2	C1	Training	(Tasneen et al., 2015, Williams et al., 2012)
HE	2	C0	Training	(Mourik et al., 2017)
HZ	2	C0	Training	(Mourik et al., 2017)
HR	2	C0	Training	(Mourik et al., 2017)
RZ	2	C0	Training	(De Groote et al., 2012, Mourik et al., 2017)
BPaC	3	C1	Training	(Williams et al., 2012)
BCZ	3	C1	Training	(Tasneen et al., 2011, Tasneen et al., 2015, Williams et al., 2012)
BPaL	3	C1	Training	(Xu et al., 2019, Tasneen et al., 2016)
BZL	3	C1	Training	(Tasneen et al., 2016)
BPaM	3	C1	Training	(Li et al., 2017)
BMZ	3	C1	Training	(Andries et al., 2010, Tasneen et al., 2011, Xu et al., 2019)
BPaZ	3	C1	Training	(Li et al., 2017, Tasneen et al., 2016, Tasneen et al., 2015)
BRZ	3	C1	Training	(Tasneen et al., 2011)
BZRp	3	C1	Training	(Tasneen et al., 2011, Andries et al., 2010, Williams et al., 2012)
HRE	3	C0	Training	(Lanoix et al., 2016c)
HRM	3	C0	Training	(Nuermberger et al., 2004a)
HMZ	3	C0	Training	(Nuermberger et al., 2004a)
HRPa	3	C0	Training	(Nuermberger et al., 2006)
HRZ	3	C0	Training	(Andries et al., 2010, De Groote et al., 2011, De Groote et al., 2012, Li et al., 2017, Nuermberger et al., 2006, Nuermberger et al., 2008, Nuermberger et al., 2004a, Nuermberger et al., 2004b, Rosenthal et al., 2012, Saini et al., 2019, Tasneen et al., 2016, Tasneen et al., 2011, Williams et al., 2012, Lee et al., 2018, Rosenthal et al., 2008, Mourik et al., 2017, Rosenthal et al., 2007)
HRpZ	3	C1	Training	(Rosenthal et al., 2012, Rosenthal et al., 2007, Rosenthal et al., 2008)
PaMZ	3	C1	Training	(Nuermberger et al., 2008)
MRPa	3	C0	Training	(Nuermberger et al., 2008)
MRZ	3	C0	Training	(Nuermberger et al., 2004a, Nuermberger et al., 2008, Nuermberger et al., 2004b, De Groote et al., 2011, Rosenthal et al., 2007)
MRpZ	3	C1	Training	(Rosenthal et al., 2007, Rosenthal et al., 2008, Williams et al., 2012)
RZPa	3	C0	Training	(Nuermberger et al., 2006, Nuermberger et al., 2008, Tasneen et al., 2011)
BCZE	4	C1	4-,5-way	(Lee et al., 2017, Lee et al., 2018)
BPaLZ	4	C1	4-,5-way	(Tasneen et al., 2016)
BCZRp	4	C1	4-,5-way	(Williams et al., 2012)
BPaMZ	4	C1	4-,5-way	(Li et al., 2017)
BMZRp	4	C1	4-,5-way	(Andries et al., 2010)
HRZC	4	C1	4-,5-way	(Ammerman et al., 2018, Tyagi et al., 2015)
HRZE	4	C0	4-,5-way	(Li et al., 2015, Rosenthal et al., 2012, Saini et al., 2019, Lee et al., 2018, Ammerman et al., 2018, Williams et al., 2009a, Tyagi et al., 2015, Mourik et al., 2017)
HRpZE	4	C1	4-,5-way	(Mourik et al., 2018, Rosenthal et al., 2012, Saini et al., 2019)
MRZE	4	C1	4-,5-way	(Li et al., 2015, Mourik et al., 2018)
HRZL	4	C0	4-,5-way	(Williams et al., 2009a)
HRZM	4	C0	4-,5-way	(Li et al., 2015, Mourik et al., 2018, Nuermberger et al., 2004a)
HRZPa	4	C0	4-,5-way	(Nuermberger et al., 2006)
RMZPa	4	C1	4-,5-way	(Nuermberger et al., 2008)
HRZEC	5	C1	4-,5-way	(Ammerman et al., 2018, Saini et al., 2019)
BSu	2	C1	New Drug	(Tasneen et al., 2015)
BPaSu	3	C1	New Drug	(Tasneen et al., 2015, Tasneen et al., 2016)
BCZD	4	C1	New Drug	(Clemens et al., 2019)
BCZSq	4	C1	New Drug	(Lee et al., 2018, Clemens et al., 2019)
HRZSu	4	C1	New Drug	(Williams et al., 2009a)

## Sheet: BMM
Combination 1 letter	Drug number	Class	Combination class	References
B	1	C0	Training	(Robertson et al., 2017, Tasneen et al., 2016, Xu et al., 2019, Irwin et al., 2016)
L	1	C0	Training	(Driver et al., 2012, Lanoix et al., 2015b, Tasneen et al., 2016)
Pa	1	C0	Training	(Nuermberger et al., 2006, Tasneen et al., 2016, Tasneen et al., 2015, Robertson et al., 2017)
Rp	1	C0	Training	(Lanoix et al., 2015b, Rosenthal et al., 2012)
BL	2	C0	Training	(Tasneen et al., 2016, Xu et al., 2019)
BZM	2	C1	Training	(Andries et al., 2010, Tasneen et al., 2011, Xu et al., 2019)
BPa	2	C0	Training	(Li et al., 2017, Tasneen et al., 2016, Robertson et al., 2017)
BZ	2	C1	Training	(Tasneen et al., 2011, Tasneen et al., 2015, Irwin et al., 2016)
PaL	2	C0	Training	(Tasneen et al., 2016)
PaM	2	C0	Training	(Nuermberger et al., 2008)
MZ	2	C0	Training	(Nuermberger et al., 2008)
PaZ	2	C1	Training	(Nuermberger et al., 2008)
RZ	2	C0	Training	(De Groote et al., 2011, De Groote et al., 2012, Williams et al., 2009b)
BPaC	3	C1	Training	(Williams et al., 2012)
BZC	3	C1	Training	(Tasneen et al., 2011)
BPaL	3	C1	Training	(Tasneen et al., 2016, Xu et al., 2019)
BZL	3	C1	Training	(Tasneen et al., 2011)
BPaM	3	C1	Training	(Li et al., 2017, Xu et al., 2019)
BPaZ	3	C1	Training	(Li et al., 2017, Tasneen et al., 2016, Tasneen et al., 2011)
BRZ	3	C1	Training	(Tasneen et al., 2011)
BZRp	3	C1	Training	(Andries et al., 2010, Tasneen et al., 2011)
HRE	3	C0	Training	(Lanoix et al., 2016a)
HZM	3	C0	Training	(Nuermberger et al., 2004a)
HRM	3	C0	Training	(Nuermberger et al., 2004a)
HZPa	3	C0	Training	(Nuermberger et al., 2006)
HRPa	3	C0	Training	(Nuermberger et al., 2006)
HRZ	3	C0	Training	(Andries et al., 2010, De Groote et al., 2011, De Groote et al., 2012, Li et al., 2017, Nuermberger et al., 2006, Nuermberger et al., 2004a, Nuermberger et al., 2004b, Rosenthal et al., 2012, Saini et al., 2019, Tasneen et al., 2016, Tasneen et al., 2015, Williams et al., 2012, Lee et al., 2018, Robertson et al., 2017, Rosenthal et al., 2007, Williams et al., 2009b, Nuermberger et al., 2008)
HRpZ	3	C1	Training	(Rosenthal et al., 2012, Rosenthal et al., 2008, Saini et al., 2019)
PaMZ	3	C1	Training	(Li et al., 2017)
MRPa	3	C0	Training	(Nuermberger et al., 2008)
MRZ	3	C1	Training	(De Groote et al., 2011, Nuermberger et al., 2004a, Nuermberger et al., 2004b, Rosenthal et al., 2008, Williams et al., 2009b, Rosenthal et al., 2007, Nuermberger et al., 2008)
MRpZ	3	C1	Training	(Rosenthal et al., 2008, Rosenthal et al., 2007)
RZPa	3	C1	Training	(Nuermberger et al., 2006, Nuermberger et al., 2008, Tasneen et al., 2011)
BPaLZ	4	C1	4-,5-way	(Tasneen et al., 2016)
BPaMZ	4	C1	4-,5-way	(Li et al., 2017, Xu et al., 2019)
BZRpM	4	C1	4-,5-way	(Andries et al., 2010)
HRZC	4	C0	4-,5-way	(Ammerman et al., 2018, Tyagi et al., 2015)
HRZE	4	C0	4-,5-way	(Ammerman et al., 2018, Li et al., 2015, Saini et al., 2019, Lee et al., 2018, Rosenthal et al., 2012, Tyagi et al., 2015)
HRpZE	4	C1	4-,5-way	(Rosenthal et al., 2012, Saini et al., 2019)
MRZE	4	C1	4-,5-way	(Li et al., 2015)
HRZM	4	C0	4-,5-way	(Li et al., 2015, Nuermberger et al., 2004a)
HRZPa	4	C0	4-,5-way	(Nuermberger et al., 2006)
MRZPa	4	C1	4-,5-way	(Nuermberger et al., 2008)
HRZEC	5	C0	4-,5-way	(Saini et al., 2019, Ammerman et al., 2018)
BCZE	4	C1	4-,5-way	(Lee et al., 2017, Lee et al., 2018)
HRZL	4	C0	4-,5-way	(Williams et al., 2009a)
BCZD	4	C1	New Drug	(Clemens et al., 2019)
BCZSq	4	C1	New Drug	(Lee et al., 2018, Clemens et al., 2019)
BPaSu	3	C1	New Drug	(Tasneen et al., 2015)
BSu	2	C1	New Drug	(Tasneen et al., 2015)
CyM	2	C0	New Drug	(Fattorini et al., 2003)
D	1	C0	New Drug	(Tasneen et al., 2015)
GR	2	C0	New Drug	(Cynamon et al., 2007)
HRZSq	4	C1	New Drug	(Nikonenko et al., 2007)
HRZSu	4	C1	New Drug	(Williams et al., 2009a)
HRSq	3	C0	New Drug	(Nikonenko et al., 2007)
PaSu	2	C1	New Drug	(Tasneen et al., 2016)
Su	1	C0	New Drug	(Tasneen et al., 2016)

## Sheet: BHeB
Combination 1 letter	Drug number	Class	Combination class	References
H	1	C0	Training	(Driver et al., 2012)
L	1	C0	Training	(Driver et al., 2012, Lanoix et al., 2015b)
Z	1	C0	Training	(Driver et al., 2012, Lanoix et al., 2015b, Irwin et al., 2016, Robertson et al., 2017)
R	1	C0	Training	(Driver et al., 2012, Lanoix et al., 2015b, Rosenthal et al., 2012, Robertson et al., 2017)
Rp	1	C0	Training	(Lanoix et al., 2015b, Rosenthal et al., 2012)
BZ	2	C0	Training	(Irwin et al., 2016)
MZ	2	C0	Training	(Harper et al., 2012)
RZ	2	C0	Training	(Robertson et al., 2017)
BMZ	3	C1	Training	(Xu et al., 2019)
HRE	3	C0	Training	(Lanoix et al., 2016a)
HRZ	3	C0	Training	(Harper et al., 2012)
MRpZ	3	C1	Training	(Harper et al., 2012)
BPaMZ	4	C1	Training	(Xu et al., 2019)
HRZE	4	C0	Training	(Li et al., 2015, Saini et al., 2019, Lee et al., 2018, Lanoix et al., 2016a)
MRZE	4	C1	Training	(Li et al., 2015)
HRZM	4	C1	Training	(Li et al., 2015)
