# Supplementary material for: Systematic measurement of combination-drug landscapes to predict in vivo treatment outcomes for tuberculosis
Source: Cell Syst. 2021 Nov 17;12(11):1046–1063.e7. doi: 10.1016/j.cels.2021.08.004 (PMC8617591; doi:10.1016/j.cels.2021.08.004)
Supplement: Data S4. Combined ML modeling input and results files and scripts for figure generation — The compressed file includes, (1) Modeling files; (2) Model performance files; (3) 3 model consensus; (4) Figure panel scripts and input files. Modeling files are Microsoft Excel workbook ML input files and corresponding R scripts for running in vitro model subset ML model training and testing for each outcome (RMM, BMM, and BHeB). Model performance files are Microsoft Excel workbooks of systematic in vitro model subset classifier performance measurements for each outcome (RMM, BMM, BHeB) with training and test performance for all in vitro model subsets classifiers listed as area under the ROC curve (AUC) and F1(harmonic mean of precision and recall). If no true or false positives are identified, then the F1 cannot be calculated (ND, not determined). All in vitro model highlighted in bold and gray. Consensus prediction file is Microsoft Excel Workbook of RMM model classifier prediction probabilities. Probability of classification as C1 for all compendium (one-, two-, three-drug combinations) and validation (higher- order, and new drug) drug combination sets (Dataset). A combination single letter abbreviation is listed. Probability of C1 classification for each of the top three classifiers using simple in vitro models (ac, acidic + cholesterol; acsv, acidic + cholesterol + standard + valerate; bcsv, butyrate + cholesterol + standard + valerate, Figure 4C; Data S3) are listed as columns. Discordance between the models is indicated (Discordance, x). Combination outcome from literature listed (Class). Arithmetic mean of classifier probabilities (Consensus) are colored according to the consensus predicted class (blue > 50% and red < 50%). Combinations with incorrect consensus classification are indicated (Consensus Incorrect, x). Figure panel scripts and input files are MATLAB, R scripts, and associated workspace files that can generate plots from main Figures 1, 2, 3, 4, and 5 in paper. Scripts and input files are organized into sub folders where each folder corresponds [file mmc5.xlsx]

## Sheet: RMM PC Wilcoxon
PC	U statistic	p
PC01	23	0.000778
PC27	142	0.00665
PC02	139	0.0109
PC04	131	0.0343
PC09	59	0.162
PC03	60	0.178
PC24	111	0.272
PC23	66	0.294
PC05	110	0.294
PC08	66	0.294
PC16	107	0.368
PC26	107	0.368
PC18	106	0.394
PC20	105	0.422
PC22	104	0.451
PC17	102	0.512
PC12	75	0.544
PC06	76	0.577
PC13	77	0.61
PC15	77	0.61
PC14	78	0.645
PC11	81	0.753
PC19	81	0.753
PC25	95	0.753
PC10	90	0.942
PC21	86	0.942
PC07	88	1

## Sheet: RMM PC contribution
Features	PC1	PC2	PC3	PC4	PC5	PC6	PC7	PC8	PC9	PC10	PC11	PC12	PC13	PC14	PC15	PC16	PC17	PC18	PC19	PC20	PC21	PC22	PC23	PC24	PC25	PC26	PC27
b_Einf_C	3.01784	0.14234	3.10844	0.554156	0.770086	2.41025	0.86838	0.710338	3.57835	0.201174	0.682895	0.0658507	2.85851	0.290593	0.0285531	0.123846	0.50876	0.338978	3.94781	8.18455	0.137554	1.66638	0.225375	0.0282777	0.271556	0.918799	0.402439
b_AUC25_C	0.0124328	0.272127	5.17049	7.6298	0.0805079	1.99307	0.933288	0.0127228	2.64276	0.0208348	2.30742	0.150173	0.0196255	1.81723	1.21699	2.62753	0.0954291	1.30183	0.159419	3.06658	0.0635391	2.80207	0.770088	0.0108773	3.72198	0.863597	0.413043
b_GRinf_C	2.33437	0.255538	0.415948	1.91811	0.482039	11.1872	0.110428	0.142385	0.290907	0.196951	2.69583	0.914152	0.42101	2.29947	4.5888	0.00232545	1.08134	0.903657	1.60348	1.56037	0.794542	9.52944	2.10095	5.49	1.02208	0.00584838	0.125995
b_FIC50_C	0.363167	7.13077	0.135874	0.163936	0.0092778	0.168549	0.0013924	0.273092	0.294946	0.00049329	0.0559781	0.402399	0.410266	0.430979	0.409039	0.0471109	0.000802781	0.0194969	0.50288	0.0689634	0.398764	0.104195	0.163467	1.57142	0.37775	0.179111	0.159716
b_FIC90_C	0.253777	0.536897	1.15743	5.73133	3.75026	0.000644356	0.0577063	0.616916	0.303489	6.1936	0.112625	7.05473	2.28121	15.5028	0.528825	0.0857633	2.46338	3.81595	5.41191	2.7298	0.83388	8.46367	1.42547	0.541233	0.0666904	3.1766	2.20278
b_Einf_T	1.50294	0.0696661	2.33263	3.69454	0.673178	4.94808	0.850892	0.217888	1.09268	3.43222	0.189501	4.31427	2.74199	0.00260287	0.000525586	1.77343	0.136428	16.2593	0.00471884	0.0198549	0.0619806	0.565642	0.102492	5.05576	1.33298	13.2196	6.29148
b_AUC25_T	0.476768	0.200877	3.39807	7.60606	0.303459	2.34561	0.595081	0.745426	4.13767	0.242638	0.352881	0.0921665	7.30709	0.512538	1.14133	0.000498648	0.196685	0.878486	1.23909	0.130967	0.121466	1.0775	1.32705	2.27569	3.01977	0.0487833	0.729083
b_GRinf_T	1.86026	0.325463	0.217388	3.98563	0.507521	11.3812	0.414509	0.072569	0.039917	0.0028549	1.94841	1.8807	0.832428	0.00257226	3.08668	0.0988181	2.3714	0.143419	3.16187	0.725085	2.42133	0.00663759	0.399847	0.140031	0.512659	4.11294	0.148632
b_FIC50_T	0.297746	7.06478	0.120654	0.507397	0.0454475	0.00562469	0.0692506	0.361103	0.550839	0.0251318	0.16333	0.309386	0.052077	0.518096	0.451013	0.0377545	6.45961e-05	0.305986	0.470124	0.0188292	0.0443502	0.0209112	0.106241	0.143238	0.472402	0.00316488	0.252645
b_FIC90_T	0.345713	5.30689	0.48675	2.08595	0.176716	0.000646871	1.98764	0.682001	0.120808	0.387464	0.29181	1.38874	2.62888	1.35091	0.0688513	0.221681	0.182757	1.85264	0.128963	0.225205	0.0712833	0.000208212	0.931392	3.87676	0.105641	0.218579	1.75325
c_Einf_C	3.76955	0.27068	0.153543	0.366947	0.133923	2.29719	1.41923	0.103764	0.000534301	4.05862	7.84871	0.80446	0.266691	4.13075	0.071562	1.67344	0.0453773	8.64731	0.438553	0.394691	4.55791	0.04394	0.108262	7.82949	0.0146762	0.523116	0.211394
c_AUC25_C	1.31142	0.891757	5.13619	0.540096	2.06717	0.476137	0.155421	0.00238222	1.65289	4.67283	1.85379	0.0174663	0.747212	6.23512	1.68196	0.233525	1.77308	1.47154	0.91008	1.15382	2.79857	0.893381	4.02752	1.07581	9.12442	0.256629	0.491182
c_GRinf_C	2.90508	0.533079	0.113685	0.0238131	1.45968	2.79482	0.518297	0.00279582	0.802922	6.17316	2.06717	2.05626	16.0873	0.0777207	0.545051	6.13675	0.137731	1.35623	0.0200508	0.066536	1.74525	0.224281	0.232361	3.31535	1.82845	1.49097	1.16471
c_Einf_T	3.22314	1.04775	0.607955	0.566971	0.00273122	0.02784	1.7325	0.00225293	0.0152237	1.21359	2.44151	10.031	1.00768	1.94131	4.06912	0.206113	4.19127	0.0138901	0.00490683	0.659018	0.0711847	22.8161	0.629336	0.646653	0.689647	0.18004	5.70835
c_AUC25_T	2.14338	0.802713	4.17504	2.32335	0.119506	0.643606	0.000106611	0.298664	1.12159	0.00200398	0.00397251	3.56017	0.229773	0.261444	0.778914	2.32286	3.88949	3.9856	0.00125955	0.00706234	2.99623	4.58686	2.15117	3.75404	2.42293	2.05606	0.232564
c_GRinf_T	3.06125	0.858971	0.671345	0.388101	0.255706	2.50655	2.39342	3.51505	1.99363	0.00511421	3.38691	1.77943	1.28422	0.955898	0.0497113	0.124288	2.5944	0.00213357	1.7187	3.29777	1.18603	0.143407	0.00275694	2.25203	0.140403	1.9748	3.2593
c_FIC50_T	2.39699	2.03619	0.104246	1.92207	0.000889081	0.00157328	0.000984751	0.398643	4.18837	0.00445798	3.13423	3.9717	4.34581	1.47242	2.24654	0.0940046	1.23694	0.0113675	8.05532	0.683963	8.32099	0.0405587	0.304109	0.178571	0.909993	3.51735	0.689151
h_Einf_C	2.88054	0.300947	1.16921	0.105917	0.0377112	6.40556	0.064772	5.5761	1.91675	0.202992	1.08254	0.339802	0.0621518	0.791502	0.684965	2.97556	0.472269	0.00139164	4.3732	1.76128	0.961217	2.29527	10.8024	0.417125	3.31532	5.14748	0.794374
h_AUC25_C	1.11609	0.158474	8.09942	1.2091	2.2659	0.695724	0.0344823	0.096135	0.627697	1.3824	2.12806	0.000761031	1.27696	0.776014	1.23573	1.05668	0.000334588	1.53571	0.154946	0.643449	0.278783	0.00441239	0.727568	2.57089	0.00919157	1.67021	0.135702
h_GRinf_C	0.913854	0.914121	1.73699	1.83593	1.91013	8.81148	3.94229	2.99826e-05	0.000673201	0.701548	2.00631	2.79225	0.121662	0.671971	2.24932	0.120609	2.3483	0.64623	1.88868	0.21483	5.27533	2.29593	4.19733	0.250375	3.46267	0.155982	0.465866
h_FIC50_C	2.24135	0.21622	0.942527	5.53604	2.34695	1.45039e-06	0.272788	0.56352	0.748958	3.96259	0.158961	0.00182068	0.000255183	3.72562	0.296571	3.66365	5.46205	0.493699	0.688804	3.83556	0.0216779	0.471571	0.386823	0.922605	1.75946	0.600102	0.395288
h_Einf_T	0.0967934	0.0695354	1.78764	0.0121289	0.148437	4.37469	2.28779	18.236	0.200058	5.1185	12.45	0.169634	0.0057379	0.746742	0.363633	1.4739	3.07608	4.43745	9.82768	0.136018	0.0854944	0.0060226	0.84373	0.647822	0.605695	0.154633	12.7747
h_AUC25_T	1.22675	0.0576308	7.27189	1.68958	1.16095	0.48327	0.85229	1.58799	0.106796	0.861414	0.808089	0.00347388	0.00159296	7.65425	0.371447	0.485278	0.861868	0.264351	2.02166	1.11577	1.68774	0.969595	4.21692	0.792313	0.475663	0.518849	0.797244
h_GRinf_T	0.891637	0.00839048	3.42087	0.820113	3.36805	0.599777	6.427	0.574777	2.08017	6.48181	1.44752	3.6518	3.17647	0.140012	0.105266	5.58009	1.95817	2.62616	0.0589094	8.17745	1.05061	0.347412	0.468043	0.143311	0.0221297	0.00526535	0.123289
h_FIC50_T	3.12644	0.839154	0.303329	3.90824	0.000682607	0.0621455	0.858671	0.0191869	0.0677733	6.12153	0.559978	0.767161	0.359925	2.36256	0.684664	1.52854	2.24818	0.489174	0.63292	0.737564	0.307913	0.434117	0.0359088	1.7952	0.00887393	0.34515	0.293688
h_FIC90_T	1.58796	0.262246	3.1816	2.7424	4.95689	0.257413	0.415619	0.636025	1.06761	3.04058	2.58296	0.0937497	0.0333544	1.86083	1.64051	4.36398	0.81544	0.0719457	0.732771	3.25485	0.0282794	0.192312	0.0805247	3.05896	0.181689	0.550251	0.411864
a_Einf_C	0.0310586	0.00233354	4.6935	1.7666	4.90253	3.30613	1.61948	1.85257e-05	4.98639	6.31314	2.1394	0.255689	1.07449	2.25035	2.88301	2.06997	0.673649	2.27264	1.44593	1.05505	2.51896	2.56796	0.460554	0.372251	0.841341	3.91395	1.90265
a_AUC25_C	0.789425	3.17624e-05	2.83509	0.141726	5.35789	0.621286	0.0700338	2.08057	18.6572	0.0793308	1.9546	3.73533	1.7669	4.60759	0.659477	0.213325	0.307579	1.66713	1.03287	0.0814217	0.0307972	1.92301	0.379594	0.518935	0.312114	2.72651	0.141074
a_GRinf_C	3.43785	0.0243555	0.645239	0.156455	0.153617	0.175167	5.5961	1.73844e-05	1.43516	3.0045	3.69411	0.0463506	7.0877	0.0863037	2.56762	0.943661	4.93166	0.186764	5.74685	5.26727	1.94213	0.893413	4.95118	0.676368	1.47605	1.31972	0.0826234
a_FIC50_C	0.417272	6.12426	1.44187	0.0202881	0.137307	0.103395	0.26558	0.114178	0.0163445	0.810115	0.162861	0.224868	1.03308	0.352978	2.2372	0.769202	0.485262	0.0256656	0.171505	0.609035	0.00588423	0.327917	0.196777	2.39533	0.682913	0.0827265	0.013121
a_Einf_T	8.83221e-05	0.0107482	8.04311	1.22922	5.68998	0.668219	0.599354	2.14665	1.73462	0.0800584	0.194344	0.00649055	0.00702213	2.00873	0.383634	5.09293	1.2971	1.72993	2.24487	3.6635	0.47187	0.114509	3.82669	0.881538	0.00964763	0.155916	13.072
a_AUC25_T	2.66092	1.21134	0.0049189	0.0873932	0.0812881	0.6948	6.76775	0.400185	1.37135	0.154552	0.155179	10.846	1.10648	1.5728	6.31581	1.23734	2.27257	0.308746	3.9338	0.141699	2.52253	1.66186	0.000105315	1.36418	0.00881634	0.10097	0.0143911
a_GRinf_T	3.81413	0.205566	1.94813	0.0764452	0.601163	3.16611	2.64726	0.291995	0.569955	0.171411	0.247013	8.36738e-06	0.889808	0.0970559	1.06402	0.00527806	0.189068	3.1902	2.48415	1.32847	0.902241	1.53298	0.0798909	0.0777906	1.27024	2.69933	0.197252
a_FIC50_T	0.497414	6.40593	0.35516	0.0939387	0.101167	0.0568325	0.10047	0.0142126	0.00588741	1.34076	1.37436	0.440079	0.0001941	0.645461	1.63312	2.1088	2.08565	0.0499003	0.202176	1.43151	1.64674	0.216704	0.453703	0.00236993	0.0340669	0.0873952	0.232063
a_FIC90_T	0.0147246	5.965	1.82113	0.0823711	0.449698	0.710015	0.00867976	0.215334	0.0702968	0.645505	0.836518	0.46616	0.245451	0.118776	4.06098	1.33876	0.30969	0.0550506	0.371459	3.49658	0.032652	3.27237	0.0188617	2.61308	0.480847	2.83231	1.52578
s_Einf_CT	4.17297	0.000460472	1.6268	0.0627833	5.88278e-06	1.28941	0.247679	1.27546	3.33368	2.8879	0.780084	0.623962	0.0576193	0.0876157	0.634088	1.588	0.000578169	5.12712	0.0350918	3.85467	0.449739	3.57951	0.899553	0.000737064	0.112576	0.420776	0.294237
s_AUC25_CT	2.98227	0.0850715	0.566908	0.688645	0.966773	0.83584	0.462416	2.53517	2.38922	1.387	6.29283	1.58341	7.02898	8.32877	8.87228e-05	1.10211	2.27605	5.49016	0.0939457	0.851262	10.8013	0.731027	0.0942611	1.73561	2.32456	2.10658	0.0048605
s_GRinf_CT	4.37927	0.0074388	1.01089	0.316054	0.36877	0.722426	0.368171	1.41727	3.44283	1.55546	1.02707	0.151778	0.0301974	0.13317	1.59795	3.08717	1.32402	1.41988	0.0972648	3.40156	2.90544	0.536957	1.19872	0.450651	0.00105258	6.01403	1.95423
s_FIC50_CT	0.236346	5.50219	0.926506	0.463246	0.541017	0.18754	2.25503	0.0746633	0.0729374	0.0183973	5.6765	0.0360228	0.410018	0.0243536	0.0189007	0.189484	1.92771	1.78129	1.94508	0.000270435	2.73702	3.90038	4.42308	0.146851	0.593816	3.86963	0.317832
v_Einf_C	3.20703	0.17912	3.37732	0.396499	0.531928	0.796129	3.76573	0.0897187	3.01574	0.623448	0.15739	0.92217	0.00779091	0.0914082	0.216879	0.0549897	0.211705	0.0150914	1.64602	1.06282	0.775416	0.317481	4.83918	0.130527	1.32756	1.1254	1.04134
v_AUC25_C	3.0876	0.00346052	0.543334	0.380176	7.93761	3.40133	0.366709	0.0141202	0.165037	0.0119688	0.35641	0.829348	0.139684	1.10971	2.64449	2.2685	1.1551	0.00897148	0.1509	4.981	0.0480851	0.38593	3.85086	2.78553	0.259442	0.552283	3.00738
v_GRinf_C	2.72756	0.22642	0.876236	2.57061	0.293993	1.43742	6.3891	0.103427	0.393372	0.909725	0.397035	2.76709	0.5905	0.0144055	2.17359	7.55923	2.26195	0.269598	1.62662	0.725125	1.02222	0.178098	0.786166	3.10118	0.75141	0.391017	0.477512
v_FIC50_C	0.419892	6.61667	0.00690251	0.0650216	1.21358	0.0629148	0.159659	0.0410468	0.571784	0.120236	0.366206	0.13293	0.935024	0.54106	0.0619721	0.0143772	0.00257715	0.0251882	0.885151	4.29298	4.06257	1.16567	0.0947328	0.303669	0.516428	0.301555	1.3119
v_Einf_T	1.40431	0.237836	1.06921	2.83486	0.011704	1.12191	8.35248	2.2713	7.39614	0.706775	0.961052	0.983344	0.755566	0.244708	0.00379477	3.50204	0.967823	1.57228	3.78505	4.55882	3.10158	7.14572	0.331199	0.252729	8.57519	0.881373	0.191984
v_AUC25_T	3.38131	0.170836	0.346776	0.0314899	4.75903	5.11459	1.71181	0.00153461	0.00148481	1.90037	0.0627084	0.0856359	0.00498436	0.0319525	1.85912	0.0675697	1.46527	0.0974342	4.53896	0.0620555	0.603816	0.00836237	3.92645	0.370447	8.57839	0.163292	0.000119129
v_GRinf_T	3.23937	0.613609	0.241676	1.91798	0.0352399	0.699961	5.07991	0.442283	0.0300076	1.78045	0.0533412	0.982624	1.54312	0.0659735	6.72509	1.91446	6.43884	0.00624457	0.108992	0.160594	0.0195453	0.391053	1.35583	0.0471376	4.86457	1.37626	5.47633
v_FIC50_T	0.892895	5.93824	0.0176424	0.040866	0.926167	0.372815	0.734163	0.0270214	0.0342379	0.253038	2.25723	0.0429824	0.162826	1.37404	0.0903096	0.104531	0.116731	0.00544187	0.700183	0.458141	0.00942637	0.785052	4.24425	2.31152	0.235203	0.104744	0.173618
v_FIC90_T	0.000595402	6.55883	0.0768255	0.00478774	0.0268623	0.00285338	0.0647096	0.0220193	1.70348	0.807095	7.34313	0.00366577	0.786989	1.04058	1.06365	2.16764	0.409533	2.57454	0.841766	0.371534	0.351461	0.00453787	2.60523	0.000212693	3.52097	2.0387	0.925658
i_Einf_CT	0.443771	0.292209	0.935885	8.82627	0.114431	0.209038	6.62814	0.290633	0.518411	2.39853	1.22078	0.433656	0.00127565	5.38685	0.462401	0.456264	12.7433	0.951147	0.0892973	0.428632	3.59899	0.975044	2.26809	1.44293	0.142551	4.39558	1.00375
i_GRinf_CT	0.0339642	0.313906	0.564193	10.2526	1.98953	1.50535	2.10394	1.04234	3.4029	2.2418	0.484333	1.78981	0.500472	0.0812811	4.62311	7.00682	0.841532	0.204948	0.0419297	0.0298452	0.227342	0.000882333	0.199713	0.40988	0.000511596	0.357699	0.0102911
i_FIC90_CT	1.25764	0.223903	2.47044	1.11232	2.65543	0.0179247	1.24752	6.96852	2.64373	6.2664	0.00589662	6.34205	0.770835	3.06829	0.676222	1.51822	1.56549	3.38515	3.24338	0.249201	0.541961	0.013255	0.014202	12.4073	1.77731	2.4374	0.0216012
d_Einf_C	3.13973	0.133001	1.29659	0.0330006	5.80153	0.0765443	0.424747	0.466415	0.419173	1.16492	0.213615	0.0023072	6.11138	0.0872292	3.25177	6.79986	0.0306996	0.493742	0.344359	6.92563	0.00799339	2.72296	1.31582	4.13594	9.09826	1.00031	8.41232
d_AUC25_C	1.77445	0.143552	0.00128344	5.58244	1.13499	2.18604	3.03391	3.76102	0.375287	1.6379	0.61684	0.118124	0.11332	1.03691	0.79484	0.06044	7.76727	2.25447	9.43899	1.17615	8.80349	0.682202	0.80312	0.978091	6.12711	0.00495009	0.916236
d_GRinf_C	0.690255	0.0803439	3.6771	0.0161869	7.64053	0.0292292	0.479079	1.35237	4.26242	0.117514	0.371275	11.7751	0.0357561	6.36349	6.81581	4.68888	2.36435	0.355905	1.42391	0.00532985	0.331515	1.30398	0.662983	0.0343567	3.24968	5.36058	0.0065111
d_FIC50_C	1.26541	5.79646	0.0577789	0.200334	0.0494654	0.784603	0.215039	0.0121847	0.164471	0.0109928	0.331561	0.211146	0.200273	0.224365	0.61289	1.13941	0.00982412	0.482673	0.170413	0.812489	1.1076	0.00936732	0.398911	1.85277	1.86258	0.933015	0.430123
d_FIC90_C	1.1916	5.39154	0.213418	0.931305	0.255578	0.315475	0.0122021	0.0268692	0.00295045	1.80727	0.0699666	0.0580318	0.61861	0.26434	2.08597	0.622223	0.276142	0.187619	0.183151	0.00132009	0.00090526	0.0311192	0.196645	1.68333	0.0829264	2.4249	4.81539
d_Einf_T	1.43624	0.0407792	0.247002	0.0936088	7.73098	1.08293	0.345948	10.5352	3.83849	0.555396	1.43865	2.23133	4.24849	1.64977	4.94568	2.09948	0.617192	0.00427695	1.90899	0.444773	1.30095	1.70156	2.42831	3.28167	2.15252	0.805482	5.75381
d_AUC25_T	0.918657	0.340922	2.29116	0.832175	0.215925	1.07826	5.21146	15.2919	0.949228	0.700289	1.28568	1.47881	0.0585209	0.00393597	0.698765	0.313673	1.77772	5.81269	0.220921	4.05438	3.62203	0.00668482	8.69644	1.95788	0.603213	0.327948	5.55989
d_GRinf_T	0.0393893	0.0898072	0.328246	0.103621	9.98908	2.20521	5.22882	10.9911	0.853284	0.751771	0.734699	3.43724	7.15755	0.427455	4.29446	0.0012464	0.67932	4.51873	0.201846	1.11396	0.630629	0.848074	6.51485	0.129432	0.847437	2.51616	0.0358537
d_FIC50_T	0.814116	6.15707	9.60435e-08	0.307873	0.153147	0.0835782	0.143497	0.0164275	0.12794	0.74377	1.36558	0.0968489	1.97368	0.0191217	2.08419	0.471105	0.963387	1.00234	0.390029	0.0202231	0.414932	0.0497441	0.594027	0.927137	1.37217	3.02979	0.248444
d_FIC90_T	1.84323	4.33356	0.02256	0.413044	0.148267	3.69382e-05	0.0291809	0.219005	1.40054	1.3357	2.6104	0.246153	3.98552	0.027147	1.16355	0.365001	1.1056	0.593192	0.0954398	0.0128724	6.12831	0.0127269	0.122916	1.43682	0.0318034	1.24782	0.000115371

## Sheet: BHeB PC Wilcoxon
PC	U statistic	p
PC03	55	0.000458
PC11	41	0.145
PC14	41	0.145
PC07	37	0.32
PC13	19	0.377
PC08	19	0.377
PC15	21	0.51
PC16	22	0.583
PC05	32	0.661
PC09	32	0.661
PC10	24	0.743
PC01	25	0.827
PC02	25	0.827
PC12	26	0.913
PC06	29	0.913
PC04	28	1

## Sheet: BHeB PC contribution
Features	PC1	PC2	PC3	PC4	PC5	PC6	PC7	PC8	PC9	PC10	PC11	PC12	PC13	PC14	PC15	PC16
b_Einf_C	1.63421	0.309789	0.414109	2.65278	10.6493	0.421419	0.138537	0.0280288	2.09673	1.22665	0.0477183	7.84556	0.544569	0.355454	3.2243	23.6551
b_AUC25_C	1.38722	0.736834	0.476717	6.86136	0.363883	1.02856	8.28642	0.827357	0.00121206	1.1584	0.656219	0.105098	0.451074	0.192344	1.49944	2.14464
b_GRinf_C	3.5397	1.1546	0.0813482	0.948372	2.79692	3.0598	1.19935	0.00107628	0.0257054	7.30729	2.86448	0.0874978	0.0882128	2.73669	0.0673881	0.667104
b_FIC50_C	0.48841	0.0688763	8.73522	0.0578787	0.030489	0.289106	0.676154	1.83101	0.201938	0.0779579	0.084137	0.0672906	0.00942795	1.14647	0.561047	0.00110879
b_Einf_T	1.13397	0.761841	0.312965	1.94924	10.326	0.199797	0.218257	0.396191	2.37777	0.608296	0.073429	18.3454	2.30426	1.24669	1.19454	11.1529
b_AUC25_T	0.0987289	0.215795	0.758074	5.91816	5.229	2.85683	7.94241	0.0840363	0.0945811	0.0119078	0.0137875	0.822461	6.89708	0.023827	0.074102	1.4248
b_GRinf_T	2.8334	0.81183	0.297853	1.72668	0.729935	5.91494	4.08729	0.101723	0.0278992	5.37442	1.01588	0.424815	0.842409	0.40457	8.66558	0.000309596
b_FIC50_T	0.285686	0.0340808	9.19721	0.0972177	0.0380957	0.420728	0.23966	1.34628	0.000399646	0.230559	0.218772	0.0025583	0.349579	0.433323	0.343896	0.0950877
b_FIC90_T	0.00626768	0.011087	6.88249	0.881918	4.15806	0.632457	0.431064	0.00302048	0.20441	4.46339	0.0014908	0.773295	3.76987	1.21277	1.18659	0.341617
c_Einf_C	0.00173885	5.59062	0.57744	0.944814	0.00545675	0.557785	0.182962	7.97558	5.42568	0.0935946	1.68007	1.908	1.71445	0.104536	0.717315	0.313899
c_AUC25_C	3.28043	0.671293	1.12459	0.898144	0.114012	5.74055	0.452084	2.4796	1.45912	2.09044	0.908405	0.130066	1.9934	10.3944	0.221236	0.127691
c_GRinf_C	0.541956	2.33275	1.30074	0.143485	1.49734	0.678672	0.940648	18.4804	3.72865	0.0223578	2.22361	3.26343	1.211	0.433232	1.86377	0.523717
c_Einf_T	0.904103	5.93963	1.13868	0.000287105	0.253686	0.111016	0.90146	2.62663	0.872889	0.991193	0.165506	0.105645	0.004098	0.582978	1.18063	1.30509
c_AUC25_T	4.43197	0.108082	0.535039	0.294329	1.07948	3.301	1.18617	1.83826	4.65574	1.69125	4.30381	0.515782	2.6106	0.345277	0.846069	0.255711
c_GRinf_T	1.40722	3.83836	1.23938	0.106366	0.276777	0.626284	1.80827	5.66025	1.4148	0.155816	5.68527	1.24234	0.806864	1.41414	8.0602e-06	0.00885885
c_FIC50_T	3.64677	0.401565	1.68992	0.620114	0.337589	0.939896	5.70346	1.6183	0.267724	1.9201	2.27216	0.00799305	3.26265	0.0827753	2.62964	0.0817494
h_Einf_C	0.0837343	7.68548	0.207756	0.0780998	0.665389	0.208247	0.0577575	0.164364	0.0692956	1.17223	4.53927	2.12109	1.34003	0.429356	0.0736526	1.38224
h_AUC25_C	3.72902	0.000254694	0.875451	0.943627	1.84159	5.36379	2.15676	0.794555	0.118684	0.312682	5.61094	0.00565784	0.11517	0.154665	0.00284013	0.811714
h_GRinf_C	1.43246	4.13496	0.576089	1.18398	0.168343	2.51483	0.0197009	0.00969583	3.25208	0.00137335	8.42749	1.11796	2.5857	2.13572	2.55107	1.13974
h_FIC50_C	4.28151	0.701369	0.017231	0.333197	0.664422	4.86683	1.72546	2.2968	0.798591	3.42622	1.54749	1.88023	0.0607699	0.0173328	1.85947	0.116082
h_Einf_T	0.772927	7.48018	0.0256775	0.385107	0.000954918	0.453275	0.0731879	0.889518	0.028836	0.307401	0.160765	0.622774	0.310268	0.0842227	0.118544	2.93516
h_AUC25_T	3.10891	0.176801	0.474846	1.50791	0.0218549	9.49558	1.21775	0.134755	0.547504	5.64041	0.0205948	0.0950474	4.08172	6.75734	0.0140151	0.041337
h_GRinf_T	0.291525	0.0676317	0.924415	5.71276	2.49687	9.7478	0.179366	1.30777	4.19639	0.634545	0.00103799	0.290924	0.0030291	5.57791	5.89245	1.48769
h_FIC50_T	4.83318	0.98975	0.0286018	0.394121	0.214877	3.72145	1.15957	2.76149	0.497381	0.204553	0.71582	0.0144695	0.594848	2.35013	0.218618	0.194793
h_FIC90_T	3.456	0.660992	0.0763208	0.955279	0.581516	5.29553	1.20606	2.16321	0.495787	12.4628	0.000896455	2.3356	0.534057	0.517922	4.13399	0.135375
a_Einf_C	1.61017	0.571946	9.78548e-05	5.21232	2.26015	0.0694648	9.06394	0.763183	0.918376	0.466162	0.0303139	9.71844	0.0455567	0.0037127	1.03478	0.110071
a_AUC25_C	0.727098	1.07907	0.147509	0.487827	9.69395	2.7458	1.50086	0.211174	1.55146	16.5434	0.62914	0.0675266	2.51264	6.96471	0.0901054	0.000112495
a_GRinf_C	0.829179	1.78735	0.899163	5.16448	1.16996	0.495606	0.752908	0.00207279	18.2152	0.0058853	0.0150311	0.619177	0.0993898	0.00783273	0.0121757	0.768669
a_FIC50_C	0.482377	0.00159894	7.02489	0.790659	1.90912e-06	0.0258715	3.83597	0.172927	2.83601	1.79825	1.89977	0.370272	1.61275	4.45702	5.58784	2.9356
a_Einf_T	0.41914	5.22806	0.161104	3.11742	0.105944	0.0939795	1.3911	2.21846	3.55423	1.35791	1.58444	1.0463	1.5301	1.50056	0.459208	2.2538
a_AUC25_T	3.90041	2.1767	0.615358	0.187113	0.102238	0.838534	3.0361	2.1553	0.000111138	0.512255	0.0234532	2.27866	1.13931	1.15079	0.415375	0.515747
a_GRinf_T	0.849075	5.35046	0.15421	2.65897	0.0494578	0.161034	0.159324	1.6111	2.02128	0.283019	0.841851	7.47006	0.0759072	0.449559	0.0372619	0.393256
a_FIC50_T	0.395971	0.022849	8.12933	0.456659	0.0336378	0.033182	0.0214321	0.028063	2.85772	4.54431	2.80506	1.67548	2.17375	0.00104792	0.403468	0.000215859
s_Einf_CT	0.220448	8.27359	0.0288129	0.21212	0.00724754	0.000359158	0.539933	0.627029	0.262723	0.00760889	0.323221	0.317426	0.0733833	0.657667	0.195954	0.00169786
s_AUC25_CT	4.41078	0.843948	0.343638	1.01982	1.66209	0.133398	1.10906	2.62716	0.0937388	1.14106	6.35602	0.1583	0.0177606	0.0138171	13.2858	0.400212
s_GRinf_CT	0.554244	7.06623	0.00860776	0.439721	0.327742	0.287286	1.25634	0.526303	0.135615	0.328716	1.50482	1.3056	5.88168	0.246705	0.680039	0.00484664
v_Einf_C	0.253961	2.52986	0.019217	9.11881	0.32291	0.00928829	1.80183	2.09134	2.24416	0.28003	0.00225123	4.10256	0.15229	2.40069	0.274768	1.36491
v_AUC25_C	6.09079	0.0160133	1.03099	0.0198433	0.00855034	1.58446	0.184269	0.0674217	0.0225674	0.0470725	0.0503891	1.83138	5.9114	1.82528	0.437836	0.982831
v_GRinf_C	2.44605	4.35582	0.0429134	1.65144	0.597523	0.33405	0.001	0.0797346	3.19575	0.610588	0.000214866	0.524797	1.72798	1.68721	0.512848	0.134092
v_FIC50_C	0.132635	0.00972608	9.18501	0.0112781	0.280212	0.220282	0.990954	1.59822	0.0143563	0.143606	0.0292417	0.919529	0.0010957	0.1048	0.110156	0.00467796
v_Einf_T	0.329347	2.4232	0.270222	5.95841	4.59073e-05	0.903707	4.65702	5.40166	1.0355	0.208564	0.331708	1.67853	0.211935	5.56649	14.8991	20.0114
v_AUC25_T	5.87724	0.00740655	0.91101	0.205179	0.575913	2.20933	0.259478	0.280112	0.013925	0.379811	0.410981	1.82017	0.0716404	0.509779	1.25712	2.47976
v_GRinf_T	1.60382	6.187	0.11636	0.80974	0.162928	0.0247167	0.750708	0.231204	0.0229879	0.0751222	0.149204	0.466123	0.380051	0.949568	2.32499	0.577084
v_FIC50_T	0.30847	0.0367184	9.29909	0.115038	0.0154427	0.165325	0.089387	0.937644	0.0480602	0.332808	0.0889708	0.483311	0.160196	1.52361	0.119091	0.00294739
i_Einf_CT	1.63498	2.1759e-05	0.0205392	8.11192	0.0322883	6.20337	0.731918	3.02919	0.293198	0.382975	3.28865	0.918273	0.317908	0.657759	0.985978	9.35662
i_GRinf_CT	1.78479	0.00720701	0.826138	7.28161	1.28402	0.0339475	0.0210196	0.990789	10.518	0.0197774	7.91887	0.090778	0.314357	0.592483	0.205923	1.45044
i_FIC90_CT	3.34603	0.501787	0.206245	0.866498	5.30747	0.25923	0.0555325	2.27611	3.9271	0.0113524	1.94342	0.794085	22.8548	1.03013	2.85956	0.866607
d_Einf_C	4.35772	0.0284531	0.170164	0.262044	0.741112	0.0955805	7.93327	1.41146	4.07263	4.18983	0.0689042	3.81608	1.2501	3.01111	1.44418	0.213803
d_AUC25_C	0.326034	0.630517	0.0226109	5.07227	1.10764	4.71943	8.89347	0.238136	0.0148371	0.485487	14.9744	0.974469	0.813771	0.798915	10.2869	0.258127
d_GRinf_C	2.72895	5.4423	0.00179348	0.0338732	0.00124038	0.0868951	0.189861	0.0367563	0.305128	0.737117	0.656265	0.0962882	0.381921	2.57886	1.01719	0.136471
d_FIC50_C	1.40285	0.170621	7.11205	0.00225653	0.883221	0.0746419	1.21758	0.419778	0.0631675	1.65452	0.587525	0.168857	0.0628021	0.392426	0.0175867	0.0422603
d_Einf_T	0.180174	0.00984472	0.024672	0.619509	11.2708	1.4635	1.62915	6.75436	5.17653	9.85867	0.222919	7.74665	12.0716	1.13532	0.0848318	0.69107
d_AUC25_T	1.25909	0.0939305	4.86974e-05	1.68868	8.653	4.35484	2.98062	3.85273	1.38602	0.438214	3.50037	1.44494	0.329823	6.02236	0.0105182	2.87136
d_GRinf_T	2.11829	0.0758964	0.0150055	2.31388	6.74315	3.65938	0.421573	2.05589	1.44433	1.09015	4.59437	2.69033	0.275816	13.9395	1.60721	0.143039
d_FIC50_T	0.817731	0.0540074	7.80847	0.160611	1.54569	0.0334209	0.510393	1.44107	0.0607132	0.117083	0.57081	0.000524175	0.242302	0.593288	0.00251017	0.627319
d_FIC90_T	0.991093	0.13342	7.43655	0.354766	0.512531	0.233945	1.8242	0.0437649	0.834865	0.362811	1.35834	0.274062	0.820782	0.092926	0.199451	0.0574824
